# Supplementary material for: Plasminogen activator inhibitor 1 is associated with high-grade serous ovarian cancer metastasis and is reduced in patients who have received neoadjuvant chemotherapy
Source: Front Cell Dev Biol. 2023 Dec 7;11:1150991. doi: 10.3389/fcell.2023.1150991 (PMC10740207; doi:10.3389/fcell.2023.1150991)
Supplement: Supplementary file 8 [file DataSheet2.CSV]

GeneID	UNT1	UNT2	UNT3	siNEG1	siNEG2	siNEG3	siRNA1	siRNA2	siRNA3	UNTP1	UNTP2	UNTP3	siNEGP1	siNEGP2	siNEGP3	siRNAP1	siRNAP2	siRNAP3
ENSG00000227232	70	28	48	70	90	59	75	53	51	70	54	45	29	80	60	36	64	69
ENSG00000278267	14	8	7	18	14	12	16	9	13	11	19	7	7	9	12	7	14	17
ENSG00000269981	0	1	0	1	0	0	5	0	0	1	2	0	0	1	0	0	0	0
ENSG00000279928	1	3	5	6	6	6	7	7	6	4	4	6	6	9	3	5	3	4
ENSG00000279457	97	57	83	125	92	74	130	85	58	95	143	47	59	78	182	53	126	107
ENSG00000273874	0	0	0	3	0	0	0	0	0	0	0	0	0	0	0	2	0	0
ENSG00000236679	16	14	5	17	14	16	17	16	11	12	11	17	9	11	11	12	18	19
ENSG00000225972	9	4	14	8	14	9	11	5	14	9	14	4	8	6	4	8	11	5
ENSG00000225630	2999	2155	2477	2697	3253	3072	3570	2009	2699	2766	3419	2109	2146	2992	2498	1985	2855	2550
ENSG00000237973	233	151	219	237	242	281	304	184	255	384	241	172	161	252	216	144	456	237
ENSG00000278791	0	0	0	0	0	0	0	0	0	0	1	0	1	0	0	0	1	0
ENSG00000229344	13	22	17	17	33	25	23	6	20	29	34	20	23	11	13	18	25	22
ENSG00000248527	7874	5423	6464	7122	8546	7307	9580	5244	6804	6835	8698	5231	5511	7488	6965	4926	7704	7010
ENSG00000198744	31	31	24	24	33	41	27	24	27	31	24	19	27	28	27	33	40	31
ENSG00000228327	85	80	75	88	101	102	137	70	95	124	88	70	62	139	74	73	103	127
ENSG00000230092	4	3	7	4	6	4	4	5	1	5	1	4	3	4	4	3	4	0
ENSG00000228794	612	500	720	703	913	694	808	511	641	722	762	489	595	813	639	533	677	653
ENSG00000225880	31	14	22	25	35	22	34	19	23	26	39	16	17	29	21	18	23	44
ENSG00000272438	3	5	1	1	0	4	4	0	1	2	0	1	1	0	2	2	0	4
ENSG00000230699	8	0	7	7	14	9	11	1	8	8	1	9	7	8	5	5	10	9
ENSG00000223764	255	283	319	287	413	233	391	258	231	302	250	281	212	235	216	241	293	349
ENSG00000187634	374	309	416	356	566	226	393	258	230	356	341	360	283	354	299	255	283	434
ENSG00000188976	5038	3222	5165	5080	6246	4249	4420	3288	3648	4962	5551	3801	4052	5565	4024	2878	3914	4358
ENSG00000187961	1206	829	940	1184	1547	896	1212	851	897	1244	1273	977	935	1143	1117	682	1078	1343
ENSG00000187583	583	431	611	556	758	497	580	447	541	790	848	453	651	690	615	402	560	693
ENSG00000272512	43	40	39	54	62	36	49	34	45	45	48	38	36	45	35	38	50	59
ENSG00000188290	278	152	192	200	332	139	169	104	171	244	244	182	142	235	168	125	165	231
ENSG00000187608	1020	863	825	791	1601	502	633	326	622	776	892	557	581	1011	566	456	194	845
ENSG00000188157	33148	24826	29924	35454	47587	23281	37404	21112	26806	30900	36956	23974	25839	36254	31606	20133	25835	39457
ENSG00000217801	284	163	220	200	299	183	218	141	150	178	167	138	126	202	180	102	154	162
ENSG00000273443	21	20	19	28	35	28	30	19	25	27	17	12	20	30	22	15	28	35
ENSG00000237330	10	6	17	17	22	10	12	13	10	9	8	12	11	14	7	10	9	11
ENSG00000131591	1138	701	849	1009	1336	725	1089	641	744	892	1116	776	713	1026	956	590	872	1133
ENSG00000207730	2	1	1	5	7	4	3	2	1	5	7	1	3	4	8	2	2	0
ENSG00000207607	5	4	1	3	7	1	6	3	1	5	4	0	3	4	4	1	2	6
ENSG00000198976	4	2	1	5	9	9	3	6	4	8	6	7	8	7	7	6	8	1
ENSG00000272141	28	25	30	43	65	36	48	29	48	40	51	23	42	54	47	41	38	52
ENSG00000078808	5979	3557	5100	5529	6982	4237	6080	4772	5603	4904	5542	3691	4283	5711	4447	4109	5738	7139
ENSG00000176022	893	552	853	660	810	490	894	718	775	775	913	590	572	657	558	584	871	1041
ENSG00000184163	27	10	10	28	31	20	33	20	21	15	22	8	14	34	40	15	22	32
ENSG00000260179	5	8	6	11	5	7	10	3	5	6	10	6	4	7	6	3	5	7
ENSG00000160087	1892	1067	1626	1692	2106	1333	1374	1093	1273	1612	2008	1167	1439	1857	1602	969	1331	1573
ENSG00000230415	13	8	15	18	20	14	22	9	15	13	13	12	8	19	12	11	18	12
ENSG00000162572	84	69	81	86	95	80	131	74	52	92	102	59	61	84	85	43	78	111
ENSG00000131584	1250	1071	1130	1317	1706	974	1480	824	1001	1234	1472	990	1008	1279	1188	734	958	1381
ENSG00000278073	3	0	0	0	0	0	1	0	0	0	0	0	0	0	0	0	0	1
ENSG00000169972	486	321	487	390	518	316	441	343	354	495	591	398	346	434	346	316	373	486
ENSG00000127054	3414	2224	3312	3307	4056	2809	3190	2336	2618	3409	3808	2543	2733	3564	2854	1997	2876	3105
ENSG00000240731	50	36	33	48	32	46	67	42	39	43	57	27	24	43	54	34	57	52
ENSG00000224051	1340	755	1211	1193	1638	787	963	774	940	1207	1411	930	1006	1288	1030	709	931	1232
ENSG00000107404	6862	4481	6694	6094	7254	4200	5693	4378	4733	7070	7988	5224	5106	6313	5129	3280	4929	6454
ENSG00000175756	2438	1355	2046	1933	2680	1537	1714	1511	1826	2302	2636	1667	1914	2274	1834	1473	1980	2462
ENSG00000223663	0	1	3	0	0	0	0	0	0	4	1	1	1	3	0	0	0	0
ENSG00000221978	5649	3942	4029	5544	6520	4760	5790	3510	4173	4363	4963	3261	3426	4952	4508	2842	4389	5368
ENSG00000224870	543	463	631	528	684	504	507	362	384	600	620	489	463	632	446	340	374	421
ENSG00000242485	1784	1136	1649	1575	2222	1489	1611	1456	1486	1644	1764	1264	1446	1680	1361	1253	1514	1772
ENSG00000272455	50	21	42	41	58	43	52	42	38	40	46	43	40	58	29	28	36	42
ENSG00000179403	478	313	443	416	536	233	560	343	410	326	429	314	261	340	303	286	401	530
ENSG00000160072	1111	644	871	992	1329	893	1318	796	931	1113	1281	806	765	1134	908	661	1050	1294
ENSG00000284740	0	1	5	3	0	1	1	3	3	3	3	1	0	1	2	1	1	2
ENSG00000197785	1082	633	1025	950	1262	783	893	713	798	1266	1398	881	951	1190	964	654	935	1087
ENSG00000205090	30	11	18	30	34	22	31	21	18	22	25	14	8	20	29	14	26	24
ENSG00000160075	2662	1618	2504	2296	2870	2162	2050	1893	2005	2352	2611	1733	2030	2531	2018	1640	2079	2140
ENSG00000215014	16	7	16	13	24	15	19	16	15	20	14	7	13	15	12	9	20	22
ENSG00000228594	1153	914	1225	1224	1645	1006	1322	1154	1292	1271	1199	938	1075	1229	954	1003	1230	1478
ENSG00000286989	78	69	84	55	69	51	66	51	59	77	64	60	49	64	45	57	72	72
ENSG00000272106	185	117	160	172	204	143	173	125	161	156	163	110	126	182	129	117	178	199
ENSG00000197530	1755	1027	1229	1632	1945	953	1572	1134	1243	1378	1600	1115	1141	1498	1465	805	1398	1961
ENSG00000248333	925	672	861	1033	1194	895	950	670	826	1006	1031	740	763	1064	769	572	831	904
ENSG00000272004	5	1	6	5	7	6	1	4	3	9	9	1	4	5	5	3	2	4
ENSG00000189339	1182	1090	1396	1565	2266	1448	1411	909	1137	1374	1371	939	1360	1682	1348	899	1035	1249
ENSG00000008128	124	90	119	137	152	100	166	97	98	104	142	101	93	110	123	69	116	111
ENSG00000268575	68	69	57	58	80	56	64	27	27	44	62	44	36	52	61	38	33	52
ENSG00000215790	624	545	650	739	958	814	741	510	585	659	654	486	669	828	662	476	607	589
ENSG00000008130	1613	1151	1594	1859	2387	1593	2059	1397	1561	1544	1663	1120	1345	1875	1497	1154	1517	1816
ENSG00000078369	15138	10206	15427	13689	18224	14519	12575	12109	13260	15961	16303	10926	13903	16443	12097	11458	13750	14119
ENSG00000231050	19	9	15	14	16	18	18	16	19	12	17	14	14	23	11	20	22	19
ENSG00000169885	8	1	1	5	6	4	7	0	1	4	6	0	5	5	8	2	7	9
ENSG00000178821	26	20	23	24	51	20	25	14	25	24	28	23	24	31	21	21	13	29
ENSG00000067606	937	601	931	851	1126	806	781	635	677	958	939	652	767	999	715	553	771	877
ENSG00000182873	17	16	20	27	15	24	19	15	23	21	26	11	25	35	15	14	25	27
ENSG00000162585	939	648	785	821	1179	584	889	586	705	924	1009	722	726	868	759	537	772	1106
ENSG00000157933	3021	2377	3198	3564	4767	3024	4149	2674	3298	3239	3511	2236	2859	4001	3167	2860	3382	4260
ENSG00000116151	264	162	227	267	368	240	313	204	199	214	246	198	194	229	226	147	241	229
ENSG00000269896	27	29	50	26	43	15	24	14	11	33	17	29	24	38	23	15	14	17
ENSG00000272420	2	5	4	3	4	0	4	0	4	4	1	5	3	4	1	3	4	0
ENSG00000157916	4060	2129	3062	3452	4252	2907	3355	2613	2949	3161	3590	2460	2569	3680	2864	1993	3074	3460
ENSG00000157911	1352	889	1275	1235	1751	1081	1129	1038	1110	1321	1361	1000	1228	1305	1126	854	1117	1254
ENSG00000157881	1124	758	1041	1189	1468	949	1169	737	914	975	1132	795	793	1229	910	683	889	1038
ENSG00000272449	24	15	24	20	20	14	27	20	19	25	31	11	17	15	24	10	24	26
ENSG00000157873	201	162	159	186	292	232	231	204	194	224	151	116	163	227	162	151	176	282
ENSG00000157870	1750	1410	2139	1753	2849	1781	1722	1302	1530	2102	2185	1552	1905	2283	1639	1440	1447	1716
ENSG00000142606	23	27	26	14	28	12	13	10	19	17	15	17	25	13	6	12	16	24
ENSG00000130762	89	78	100	81	165	80	118	65	81	78	78	51	77	81	75	47	49	80
ENSG00000162591	1025	631	920	760	1386	788	1007	913	854	840	664	467	519	583	516	359	487	697
ENSG00000158109	1348	766	1120	1578	2259	1686	1558	1497	1601	1195	1108	812	1447	1816	1410	1246	1706	1739
ENSG00000116213	712	545	718	676	1002	741	527	309	324	733	837	541	573	852	679	299	322	413
ENSG00000227372	1143	873	1117	1212	1586	1088	1178	867	964	1251	1251	900	987	1282	1079	746	952	1076
ENSG00000235169	10	9	10	5	19	6	12	9	13	5	6	9	18	8	10	7	8	8
ENSG00000130764	2226	1462	2139	2202	2925	2045	1928	1551	1646	2220	2313	1646	1976	2561	1897	1332	1717	2007
ENSG00000116198	1426	1042	1674	1549	1879	1428	1494	1200	1147	1474	1544	1110	1304	1596	1238	1012	1356	1388
ENSG00000169598	158	149	203	194	279	189	184	138	141	184	208	156	178	235	173	174	143	188
ENSG00000198912	1262	785	1271	1208	1692	1240	1147	819	907	1226	1398	952	1121	1476	1082	814	1061	1086
ENSG00000264101	0	0	0	0	0	0	0	0	0	0	1	0	0	1	0	0	0	0
ENSG00000131697	1024	811	1026	1124	1409	1059	1160	762	840	1129	1134	796	895	1192	994	699	986	1074
ENSG00000116254	93	69	125	104	111	91	105	88	96	159	136	77	74	89	74	61	114	96
ENSG00000116251	3002	2229	3229	2875	4084	3396	2746	2331	2566	3308	3416	2327	3029	3818	2713	2470	2652	2743
ENSG00000226944	6	6	16	6	12	6	6	5	8	14	13	4	10	6	6	9	11	12
ENSG00000158286	655	677	595	587	910	888	786	610	778	911	987	446	826	704	740	747	796	1010
ENSG00000116237	5849	4419	6311	5528	7949	5805	6253	4760	5193	5863	6563	4840	5186	6844	5146	5087	5173	5479
ENSG00000225077	14	7	12	1	18	16	9	13	5	22	14	11	11	13	12	6	6	8
ENSG00000158292	433	347	455	481	613	413	506	347	363	410	403	318	366	514	405	296	376	437
ENSG00000097021	2978	1780	2682	2410	3230	2141	2635	2086	2241	2781	3100	2169	2085	2906	2264	1859	2304	2642
ENSG00000271746	10	8	6	7	13	8	1	7	4	8	7	11	11	9	8	6	4	8
ENSG00000069812	1019	1259	1550	888	1222	687	1264	1092	694	819	745	958	589	537	530	739	714	875
ENSG00000187017	886	1202	1179	876	1104	476	1229	1127	883	755	582	667	535	393	462	595	748	1219
ENSG00000215788	1111	764	905	941	1034	816	879	559	614	954	1070	649	633	891	817	410	687	790
ENSG00000171680	3009	2122	2712	2735	3263	2157	2286	1457	1593	2866	2829	1960	1888	2556	2193	1063	1922	2292
ENSG00000162408	937	616	869	885	1214	962	847	590	684	850	936	642	734	1017	827	553	708	650
ENSG00000204859	751	476	637	706	887	585	718	504	553	636	643	500	504	711	568	411	639	706
ENSG00000162413	1535	1214	1599	1742	2036	1488	1506	891	1067	1456	1938	1209	1256	1800	1398	934	1104	1331
ENSG00000116273	1404	985	1382	1469	2075	1339	1478	1083	1071	1220	1275	1012	1038	1574	1211	935	985	1211
ENSG00000041988	488	305	439	476	605	393	428	306	365	427	495	337	378	534	397	276	361	430
ENSG00000007923	3317	2174	3154	3382	4307	3061	3235	2385	2681	3210	3480	2335	2667	3778	2871	2057	2662	3009
ENSG00000237436	7	1	6	9	17	11	1	7	5	7	14	7	9	7	5	10	6	8
ENSG00000171735	922	567	884	850	1202	1054	931	909	1007	953	972	610	917	1123	858	866	1035	939
ENSG00000237402	1	1	1	0	2	1	1	0	1	3	1	2	0	2	1	0	2	2
ENSG00000270035	6	4	7	7	8	6	5	9	6	4	4	4	5	5	1	5	1	5
ENSG00000269978	9	9	11	13	18	26	20	9	13	11	12	6	14	17	8	11	18	13
ENSG00000049245	3828	2571	3785	3918	5544	4553	3688	3574	4005	4104	4217	2777	4192	5042	3664	3770	4201	4306
ENSG00000269925	18	10	18	9	14	10	16	9	6	15	13	8	6	19	14	9	9	13
ENSG00000049246	1573	1757	2559	1624	2946	2041	1642	1129	996	2594	2405	2064	2097	2420	2092	1378	1257	1252
ENSG00000049249	154	96	52	160	189	271	121	108	113	82	135	35	136	161	193	88	84	121
ENSG00000116288	5257	3237	4758	4388	5845	4671	4443	4183	4394	4728	5298	3658	4179	5222	3930	3870	4445	4653
ENSG00000284747	14	12	29	14	22	14	20	15	11	19	17	10	19	21	17	15	19	19
ENSG00000116285	4108	2451	3453	4762	4363	4513	4036	4060	5054	3635	3583	2203	3674	4408	3229	2797	5514	4599
ENSG00000252254	0	0	0	0	0	0	0	0	0	0	0	0	0	0	0	0	1	0
ENSG00000142599	2442	2302	2879	3061	4026	2588	3908	2296	2867	2848	2873	2053	2264	3121	2532	2360	2879	3340
ENSG00000234619	8	3	1	5	10	1	1	2	7	0	4	1	4	6	9	9	6	6
ENSG00000074800	112662	67973	98298	106922	134433	103302	92540	78564	88493	97716	108964	72262	86920	115842	88768	67458	86805	91360
ENSG00000274258	2	0	4	3	0	2	4	0	2	0	4	1	2	0	1	3	4	2
ENSG00000230679	6	8	11	8	8	6	5	5	10	15	6	0	3	12	11	9	9	6
ENSG00000201725	0	0	0	0	0	0	0	0	0	0	1	0	0	0	0	0	0	0
ENSG00000238249	5	4	8	10	10	5	0	7	8	6	4	4	5	8	1	7	3	5
ENSG00000232208	0	2	0	0	0	0	0	0	0	0	0	0	0	0	0	0	0	0
ENSG00000180758	541	296	431	638	1002	714	719	591	698	477	380	329	535	857	553	469	629	636
ENSG00000049239	2404	1980	2586	2819	3906	2627	2815	1880	2060	2490	2235	1664	1971	2848	2254	1628	2025	2398
ENSG00000171621	1468	1026	1545	1589	1933	1315	1452	1138	1377	1297	1488	1074	1397	1665	1248	1086	1472	1458
ENSG00000284693	27	17	27	15	22	26	13	17	10	26	23	15	25	23	21	11	16	12
ENSG00000171612	388	213	351	322	441	410	213	130	141	279	371	275	266	386	216	126	176	164
ENSG00000231181	5	5	4	4	3	1	3	0	3	3	6	1	3	3	1	2	2	5
ENSG00000188807	1518	1127	1578	1501	2061	1255	1936	1276	1519	1619	1782	1318	1307	1639	1326	1257	1652	1812
ENSG00000171608	318	249	343	406	584	548	323	204	272	448	538	211	494	597	500	220	259	287
ENSG00000231789	12	4	5	13	17	8	12	12	7	0	5	10	8	9	6	5	11	18
ENSG00000171603	16404	11912	16019	17452	22428	14692	21223	14530	16875	14983	15252	11165	12886	17598	13354	12232	16885	19770
ENSG00000271264	0	0	0	0	0	0	0	0	0	0	0	2	0	0	0	0	0	0
ENSG00000178585	544	353	513	583	813	586	412	317	392	528	578	329	491	718	491	308	332	442
ENSG00000162441	1251	907	1242	1144	1705	1344	1247	1102	1152	1305	1397	963	1136	1456	1094	1134	1080	1246
ENSG00000228150	1	0	0	0	3	3	1	0	3	4	6	4	0	4	3	5	3	1
ENSG00000173614	248	183	263	270	385	253	239	175	200	251	266	193	240	307	247	173	201	215
ENSG00000202415	1	1	4	1	3	3	3	1	0	1	4	0	0	2	1	1	4	4
ENSG00000162444	83	46	62	51	89	63	49	52	58	71	75	49	54	55	50	46	53	58
ENSG00000130939	1892	1505	2150	2245	2953	2313	2507	1780	1980	2144	2217	1549	1912	2498	1882	1746	2144	2181
ENSG00000201746	0	0	0	0	0	0	1	0	1	0	0	0	0	0	0	0	0	0
ENSG00000054523	2308	2212	2740	3118	3922	3265	3037	1932	2236	2593	2671	1869	2461	3495	2713	2028	2253	2338
ENSG00000264881	0	0	0	0	0	0	1	0	0	0	0	0	0	0	0	0	0	0
ENSG00000199562	0	0	0	0	0	0	0	0	0	0	0	0	0	0	0	0	1	0
ENSG00000284642	7	9	4	8	4	7	12	3	7	11	11	6	4	11	10	3	7	7
ENSG00000142657	9199	5276	6820	10026	9515	6795	8386	6014	6474	4638	6878	4920	4850	7308	5908	4076	6237	7112
ENSG00000271989	1	3	3	1	8	3	6	2	4	4	3	0	1	4	6	5	3	3
ENSG00000175279	70	47	70	75	75	67	44	69	65	73	90	62	65	79	56	69	60	66
ENSG00000241563	3	2	4	3	7	6	9	3	1	5	3	4	6	9	3	4	6	11
ENSG00000160049	2420	1853	2569	2510	3222	2437	2319	1786	1926	2563	2766	2065	2190	2743	2083	1654	1982	2067
ENSG00000142655	1104	627	950	1017	1341	776	1036	718	791	898	1005	731	762	1120	889	588	853	1015
ENSG00000130940	545	352	479	548	714	472	670	358	517	508	782	372	440	626	565	426	520	635
ENSG00000120948	3910	2709	3840	3956	4796	3971	3757	2788	3057	3762	4457	2913	3280	4376	3431	2550	3160	3204
ENSG00000271895	69	58	43	69	75	65	80	52	53	43	56	45	43	72	66	52	52	67
ENSG00000116649	1194	784	1293	1246	1668	1143	1200	1232	1376	1683	1589	1035	1509	1519	1129	1062	1606	1748
ENSG00000171824	3816	2666	3861	3766	4743	3894	3648	2556	2638	3573	4141	2837	3039	4065	3263	2313	2961	2921
ENSG00000230337	31	19	19	16	40	20	16	7	11	37	32	28	17	31	25	13	12	20
ENSG00000198793	3242	2376	3415	3974	4631	3465	4161	2947	3391	3515	3763	2652	3184	4357	3210	2747	3801	3955
ENSG00000120942	826	441	785	822	1045	822	513	477	463	846	834	576	763	1004	735	342	512	504
ENSG00000116661	249	165	215	220	304	155	170	164	143	177	189	191	179	172	198	131	171	169
ENSG00000132879	1119	795	1078	1069	1329	903	1038	693	769	992	1165	830	819	1046	859	629	872	973
ENSG00000116663	451	315	448	416	539	330	344	277	334	418	442	351	361	447	301	246	318	374
ENSG00000116670	1836	1206	1784	1409	1899	1360	1392	1350	1409	1846	2054	1345	1531	1656	1388	1259	1508	1679
ENSG00000162490	22	38	56	25	41	41	23	25	19	35	27	24	54	39	22	30	31	28
ENSG00000177674	2429	1451	2511	2068	2551	2111	1783	1578	1682	2836	2819	1799	2244	2751	2011	1421	2197	2074
ENSG00000215910	23	19	30	14	40	10	25	23	15	25	15	29	24	20	21	25	25	30
ENSG00000177000	1352	1191	1335	1566	2038	1388	1627	956	1122	1153	1357	1029	1155	1519	1160	927	1084	1406
ENSG00000011021	1975	1309	1370	2169	2220	1439	2609	1091	1438	980	1609	1091	892	1713	1515	893	1474	1783
ENSG00000201801	2	1	1	0	3	0	0	3	0	2	1	0	0	2	0	2	1	0
ENSG00000116685	3605	2196	3277	3431	4247	2720	3546	3151	3713	3240	3541	2283	2816	3389	2561	2348	3344	4028
ENSG00000083444	10510	7138	10885	9507	11652	7992	5775	4504	5786	10208	10888	7427	8489	10745	6812	3627	5139	5816
ENSG00000116688	6051	3991	5839	6104	7361	5500	5654	4540	5059	5585	6032	4177	4798	6394	4691	3676	4901	5295
ENSG00000116691	591	352	489	528	700	400	611	434	501	551	655	438	489	552	519	334	555	636
ENSG00000276869	0	0	0	0	0	0	0	0	0	0	0	1	0	0	0	0	0	0
ENSG00000028137	10	17	12	15	23	33	13	17	14	18	15	7	27	24	18	18	14	20
ENSG00000048707	1718	1672	2058	2012	2523	1978	2455	1397	1747	1843	1869	1225	1440	2164	1759	1477	1748	1837
ENSG00000239149	1	0	3	1	7	4	5	0	4	0	3	0	4	0	0	2	4	1
ENSG00000162496	175	478	406	88	233	405	96	176	368	661	634	221	1985	381	253	606	453	328
ENSG00000221340	0	0	2	0	0	0	1	0	2	1	0	1	7	0	2	3	0	0
ENSG00000276830	0	0	0	0	0	3	0	0	0	2	0	0	1	0	0	4	0	0
ENSG00000272482	0	0	6	0	1	6	0	1	5	7	1	3	10	0	5	12	9	3
ENSG00000116731	927	735	1055	1013	1554	1196	1362	908	1027	1035	980	690	887	1146	897	870	1091	1058
ENSG00000189337	3646	3188	4224	3351	4207	2655	3628	3184	3422	3641	3588	2865	2815	3010	2409	2687	3285	3840
ENSG00000234593	83	60	71	73	84	76	63	63	69	62	66	48	70	80	60	60	75	76
ENSG00000171729	699	407	697	607	826	575	618	477	693	707	795	434	596	809	539	485	630	659
ENSG00000278480	1	1	0	0	2	1	1	3	0	1	1	0	1	3	3	3	3	4
ENSG00000142634	3497	2178	3158	2811	3695	2813	2675	2316	3546	3965	4715	2260	3437	3841	2841	2455	3291	3548
ENSG00000132906	690	477	651	644	792	616	616	495	544	625	613	435	518	701	461	403	547	666
ENSG00000116138	1060	774	1063	1304	1668	1295	1636	1112	1320	958	986	710	1020	1383	1024	1006	1383	1373
ENSG00000251866	0	0	0	0	0	0	0	0	0	0	0	0	0	0	0	1	0	0
ENSG00000235084	1	3	5	5	6	6	6	2	3	1	4	3	4	4	3	6	3	5
ENSG00000252417	0	0	0	0	0	0	0	0	1	0	0	0	0	0	0	0	0	0
ENSG00000197312	1410	1449	1912	1789	2666	2226	1439	878	894	1653	1713	1254	1644	2365	1817	993	933	978
ENSG00000271742	1	0	0	1	1	0	0	1	0	1	0	0	2	2	0	2	2	0
ENSG00000116786	5513	3780	5512	6034	7169	4894	5839	4445	5190	5479	6098	4172	4986	6215	4708	3780	5428	5991
ENSG00000162461	103	64	59	98	100	112	137	65	69	80	83	71	49	93	89	52	118	82
ENSG00000162458	2135	1276	2088	2056	2523	2136	1519	1452	1488	2210	2160	1426	1998	2480	1912	1132	1639	1528
ENSG00000224321	1	3	0	1	3	0	2	1	0	2	0	0	2	0	1	1	0	0
ENSG00000178715	13	9	8	1	16	7	1	5	9	6	5	9	10	6	5	14	6	7
ENSG00000179743	83	48	70	82	102	77	73	66	63	73	89	51	68	95	76	62	67	92
ENSG00000065526	3368	3754	4495	4454	6160	4682	4971	2426	3195	4052	4193	2924	3302	4863	3817	2858	3199	3355
ENSG00000116809	1296	837	1152	1144	1424	974	1155	825	916	1138	1244	926	941	1325	1003	712	991	1120
ENSG00000232456	5	5	7	7	10	8	8	3	5	4	2	3	4	8	4	4	5	8
ENSG00000185519	39	29	30	38	50	27	35	26	39	42	37	36	26	32	30	28	43	37
ENSG00000142627	17166	11109	16211	14807	18763	13198	11518	7768	9333	16503	18216	11548	12210	16492	12946	6451	9627	10471
ENSG00000227959	20	31	31	25	40	22	49	24	26	44	46	32	34	37	28	25	24	47
ENSG00000224621	16	13	34	15	25	20	20	8	16	28	31	17	21	26	14	18	22	12
ENSG00000142632	263	185	255	273	343	257	258	188	219	269	286	220	225	333	224	181	218	234
ENSG00000237276	11	11	23	23	33	19	15	10	15	18	19	15	16	17	7	14	14	15
ENSG00000288398	191	173	217	184	248	156	238	187	202	234	211	166	178	203	153	149	185	244
ENSG00000132881	102	95	129	117	168	72	128	101	104	121	113	96	103	113	85	76	82	141
ENSG00000233929	3	5	3	6	5	1	3	3	4	1	2	1	1	4	3	5	3	7
ENSG00000037637	1419	1014	1430	1584	2031	1439	1552	1226	1429	1439	1472	1020	1259	1585	1279	1109	1458	1496
ENSG00000055070	10357	7595	11910	10334	14323	11193	8938	7622	8975	12048	12824	8282	11569	13369	9791	8205	9659	9350
ENSG00000226457	3	1	0	0	4	1	0	2	4	1	3	0	4	2	4	3	1	3
ENSG00000157191	1752	1335	2037	1561	2122	1663	1063	816	875	1839	2266	1418	1591	1955	1515	856	879	945
ENSG00000226029	15	19	21	19	28	18	33	13	15	22	20	18	17	34	24	16	13	19
ENSG00000080947	121	103	128	124	188	89	179	104	112	146	134	105	85	122	132	97	120	149
ENSG00000219481	815	787	1147	1013	1525	970	1212	822	861	1035	1110	803	985	1152	970	884	905	1028
ENSG00000215908	1098	824	897	980	1229	860	1090	681	742	1070	1114	785	770	1054	968	594	881	1075
ENSG00000186301	62	39	50	65	82	61	69	52	33	62	56	56	43	65	48	25	41	56
ENSG00000236698	481	344	465	431	671	513	417	404	483	515	513	346	490	535	419	427	469	474
ENSG00000058453	1011	706	890	937	1246	636	1062	550	690	934	1120	726	673	1023	858	493	710	1050
ENSG00000207389	0	2	0	3	1	1	0	2	0	0	0	1	1	0	0	0	3	1
ENSG00000186715	20	20	32	20	48	28	31	11	13	37	19	11	16	34	29	17	21	27
ENSG00000117122	34	25	45	20	51	39	21	14	16	42	26	21	34	37	23	16	24	18
ENSG00000159363	2631	1837	2726	3105	4164	2659	3358	2211	2757	2921	3161	1983	2674	3563	2802	2079	2856	3263
ENSG00000117118	1528	958	1533	1431	1782	1302	1339	1204	1261	1480	1606	1112	1226	1507	1151	1038	1360	1410
ENSG00000117115	111	119	147	96	179	106	116	111	102	141	92	91	104	119	90	87	70	105
ENSG00000204362	53	43	57	40	82	48	55	38	42	92	82	61	61	65	60	44	48	58
ENSG00000142623	2762	2771	2993	2035	3142	1857	2037	1728	1510	3375	2265	2123	1668	1692	1678	979	1295	1771
ENSG00000142619	58	50	46	56	69	42	38	27	40	36	35	37	27	49	37	26	20	26
ENSG00000266634	1	0	0	0	0	0	0	0	0	0	0	1	0	0	0	1	0	1
ENSG00000179051	10590	7626	11775	11050	14884	11287	10382	7861	9462	12182	13096	8406	10470	13958	9894	8226	9612	9968
ENSG00000074964	1209	810	1229	1262	1635	1204	1504	1071	1306	1341	1391	866	1095	1461	1100	1052	1505	1571
ENSG00000179023	1442	1409	1484	1650	2674	1251	2624	1236	1320	902	1158	1081	892	1392	1130	1229	1022	1742
ENSG00000159423	161	131	199	229	273	179	217	151	173	211	238	187	169	265	173	168	174	200
ENSG00000169991	1612	1199	1913	1990	2486	2109	2012	1323	1610	1968	2385	1379	1962	2695	1901	1482	1781	1765
ENSG00000127481	9780	8997	10251	10871	12839	10424	13100	6185	8448	9384	10574	6959	7175	11657	9700	6694	8909	8814
ENSG00000230424	23	29	39	49	46	25	35	26	30	27	27	26	25	36	28	31	34	38
ENSG00000127463	3772	2644	3715	4236	5178	3942	4188	3069	3569	3649	3687	2606	3230	4388	3264	2584	3669	3755
ENSG00000053372	2410	1561	2461	2201	2886	2303	1262	1059	1150	2387	2813	1743	2064	2688	2071	1056	1185	1213
ENSG00000286064	4	5	5	6	5	0	4	4	1	1	5	4	3	6	4	5	0	5
ENSG00000211454	38	33	41	46	57	39	53	33	41	33	40	20	24	38	27	34	32	52
ENSG00000162482	26	14	14	21	29	18	40	21	17	26	25	27	19	33	14	13	28	50
ENSG00000053371	873	664	993	879	1216	781	885	656	784	962	1099	713	837	1033	814	735	819	933
ENSG00000200403	1	0	0	2	3	0	4	1	3	1	3	1	1	1	1	2	0	1
ENSG00000040487	952	542	681	885	1023	680	908	612	679	661	846	536	573	855	758	458	699	870
ENSG00000077549	6924	4291	6627	6539	8200	6501	6219	5503	6057	6482	7216	4757	5980	7817	5677	4948	6082	6319
ENSG00000173436	465	303	413	373	551	410	373	322	357	412	418	292	337	443	333	322	359	408
ENSG00000201609	0	0	0	0	0	0	0	0	0	0	0	0	0	0	1	0	0	0
ENSG00000235185	0	0	0	1	0	0	0	0	0	2	0	0	0	0	0	0	0	0
ENSG00000158747	5176	2978	4753	4201	6093	4289	4131	3653	4191	5474	5538	3840	4314	5509	4081	3599	4669	4742
ENSG00000226396	15	8	18	14	10	8	10	9	9	14	14	13	8	12	5	5	12	8
ENSG00000162542	345	269	413	365	527	372	353	308	358	437	393	294	381	434	307	277	345	344
ENSG00000169914	1272	811	1053	1321	1771	1295	1639	1195	1209	1164	1036	859	919	1378	1131	953	1409	1445
ENSG00000162543	37	30	28	27	39	24	28	42	23	28	19	19	16	17	29	26	16	31
ENSG00000162545	867	698	963	734	977	656	1042	948	1069	805	798	659	737	812	516	833	978	1175
ENSG00000090432	1833	1113	1703	1360	1497	1082	1606	1230	1402	1441	1705	1191	990	1282	977	946	1497	1495
ENSG00000158825	1291	797	1431	798	1016	856	998	785	1032	1645	2138	1190	1245	1449	960	986	1290	1166
ENSG00000158828	5697	3565	5916	5446	6322	4913	5259	3774	4620	5530	7126	4478	5108	7122	4795	4010	5209	5235
ENSG00000117242	453	327	459	540	697	498	534	322	392	369	448	348	405	541	381	299	402	404
ENSG00000244038	11592	6882	10244	11826	14319	10140	12342	9838	10902	9620	10409	7533	8939	11949	8836	7563	11278	12069
ENSG00000117245	45	32	40	47	66	44	53	40	30	29	37	31	40	43	51	32	37	40
ENSG00000189410	77	46	43	77	126	82	93	48	44	64	59	44	52	87	107	30	53	56
ENSG00000127483	7901	5923	8033	7727	10069	7864	7850	5980	6804	7713	8449	5762	6742	8650	6610	6189	7251	7722
ENSG00000075151	4274	3238	4554	4654	5567	4261	4579	3419	3807	4278	4048	2966	3425	4673	3486	2774	3897	3989
ENSG00000221808	0	0	0	0	0	0	0	0	0	0	0	0	0	1	0	0	0	0
ENSG00000236073	1	0	0	0	0	0	0	1	0	0	0	2	0	0	1	0	1	0
ENSG00000117298	15393	9402	15358	17377	19949	15121	17151	12849	15728	14747	16260	9647	13552	18549	13264	10297	15977	16601
ENSG00000231105	26	15	21	27	28	29	28	20	17	23	21	14	19	38	26	11	16	17
ENSG00000236216	0	1	0	0	1	3	1	0	1	2	0	2	2	4	0	2	3	2
ENSG00000227001	11	11	21	21	30	38	28	28	11	17	20	25	16	17	8	28	22	18
ENSG00000187952	20	17	30	24	38	12	37	26	48	18	26	2	22	23	9	24	18	54
ENSG00000142794	153	155	187	190	239	197	193	146	183	198	193	133	168	198	152	183	207	211
ENSG00000076864	313	336	466	424	528	258	515	313	268	231	267	277	237	246	223	175	238	279
ENSG00000090686	1978	1640	2194	2184	2801	2437	2341	1737	1839	2145	2264	1543	1904	2431	1859	1740	2014	2092
ENSG00000142798	13221	18043	21833	22956	34008	20132	33336	14603	19902	19706	21876	15678	20159	26390	21360	19828	20568	25542
ENSG00000142789	0	7	8	1	10	3	1	1	2	5	4	2	7	3	7	1	2	3
ENSG00000201273	0	0	0	0	0	0	0	0	0	1	0	0	0	0	0	0	0	0
ENSG00000218510	241	149	221	182	300	209	216	158	180	223	218	181	177	245	195	152	182	156
ENSG00000070831	12120	8017	11611	10731	14459	12135	9960	8253	8940	10000	11856	8196	9778	12366	9229	8005	8973	8781
ENSG00000162552	63	46	53	33	56	32	67	44	74	43	44	35	30	37	23	50	59	65
ENSG00000285873	9	3	0	5	11	7	6	4	4	5	5	9	6	3	7	3	7	1
ENSG00000184677	1653	1360	1630	2118	2426	1851	2138	1183	1435	1507	1815	1349	1444	2116	1658	1091	1476	1535
ENSG00000237200	6	5	5	6	5	5	9	6	5	5	6	4	3	4	6	3	5	4
ENSG00000133216	1531	1150	2228	1887	2550	2333	1866	1603	1912	2902	2806	1494	2803	3161	2223	1808	2443	1949
ENSG00000264014	0	0	0	0	0	0	0	1	0	0	0	0	0	0	0	0	0	0
ENSG00000004487	5993	4211	6006	6094	7669	6121	5871	4504	5064	5753	6721	4462	5401	7211	5401	4514	5229	5491
ENSG00000169641	3015	2617	3625	3698	5056	3855	3588	2419	2981	3497	3770	2451	3385	4419	3252	2620	2887	3102
ENSG00000179546	117	105	130	97	172	112	143	130	143	178	139	99	129	126	95	101	120	165
ENSG00000261326	52	27	38	35	51	31	64	26	30	43	41	35	20	61	45	24	34	44
ENSG00000125944	6930	5437	7798	6738	8889	7032	6668	5563	5821	7495	7771	5508	6288	7748	5975	5478	6143	6327
ENSG00000125945	480	368	489	544	754	565	527	378	467	499	536	325	432	605	412	361	378	503
ENSG00000249087	84	53	64	65	87	57	90	52	63	66	76	46	43	72	67	49	61	80
ENSG00000088280	679	394	520	660	882	556	753	541	615	494	516	382	430	636	470	414	598	764
ENSG00000007968	288	366	504	300	584	328	332	288	293	523	371	341	315	378	322	397	300	344
ENSG00000235052	1	0	2	0	5	3	7	3	1	0	0	1	0	0	1	1	0	2
ENSG00000117318	346	182	313	250	313	298	294	219	243	343	353	241	216	373	253	275	393	325
ENSG00000142676	11973	7578	11320	9709	14005	10510	9479	9017	10210	12157	12454	7990	9914	12675	9029	8839	9742	11236
ENSG00000236810	79	44	61	60	77	66	38	44	44	71	61	50	53	74	45	40	55	61
ENSG00000011007	2289	1727	2347	2609	3404	2515	2909	2349	2766	2465	2390	1659	2239	2806	2108	2097	2674	2898
ENSG00000057757	1956	1270	1920	1765	2409	1813	1562	1280	1431	1766	1932	1340	1628	2114	1556	1203	1431	1473
ENSG00000011009	2397	1635	2528	2742	3388	2564	2449	1829	2082	2374	2631	1794	2415	3039	2243	1628	2268	2262
ENSG00000117308	4047	2513	3939	3870	4869	3516	2888	2703	2872	3962	3792	2859	3322	4161	3025	2185	3079	3145
ENSG00000117305	1068	732	955	966	1303	975	693	539	571	940	933	722	780	1120	773	469	555	674
ENSG00000179163	647	434	609	750	952	760	990	751	794	562	645	445	569	801	636	716	839	868
ENSG00000189266	2445	1851	2347	2699	4231	3414	1406	992	1247	2409	2707	1704	2673	3758	2913	1199	1137	1206
ENSG00000188529	3890	3248	4140	3692	4956	4213	4358	2729	3218	4179	4387	3077	3267	4654	3466	3018	3551	3557
ENSG00000142661	77	88	130	87	142	119	136	91	91	142	139	91	139	146	106	99	110	119
ENSG00000142677	19	22	34	16	45	26	15	15	14	40	20	19	32	37	15	10	9	23
ENSG00000001460	311	276	402	331	426	349	240	195	227	412	404	261	372	439	313	227	267	276
ENSG00000001461	708	784	1032	962	1273	984	888	718	784	903	908	601	894	833	742	675	784	814
ENSG00000117602	519	491	739	547	885	774	574	557	534	709	661	411	679	714	553	567	526	570
ENSG00000133226	4133	2986	4214	4118	5555	4303	4457	3000	3456	4268	4651	3049	3529	4903	3670	2835	3494	3779
ENSG00000169504	9495	6820	9419	9068	12557	11295	6889	5349	6374	10620	11683	6706	9435	11738	9279	5801	6799	6666
ENSG00000020633	170	118	237	195	294	223	211	205	198	257	261	162	228	249	187	223	249	241
ENSG00000117614	1161	700	1020	930	1172	985	851	729	801	981	1044	722	791	1074	747	616	804	830
ENSG00000284602	11	6	8	16	7	7	10	7	8	7	17	7	10	17	17	7	9	10
ENSG00000284657	2	0	4	3	0	2	3	4	1	3	0	0	0	1	4	3	0	1
ENSG00000117616	2334	1462	1698	2020	2185	1704	2162	1561	1654	1725	1945	1330	1286	1761	1574	1121	1888	2116
ENSG00000272432	1	1	3	5	1	2	0	3	3	1	5	3	0	4	3	5	4	3
ENSG00000261349	4	0	1	2	0	2	1	1	2	4	0	1	1	5	2	0	1	4
ENSG00000224183	65	61	95	87	114	81	78	50	74	86	67	38	72	115	68	61	78	91
ENSG00000183726	4110	2402	3243	3519	4564	3673	4137	2861	3471	3064	3563	2454	2641	4061	2958	2610	3440	3475
ENSG00000238084	60	36	52	41	64	43	59	42	39	59	47	42	38	59	37	22	37	49
ENSG00000204178	2299	1541	2309	2157	2612	2091	2073	1329	1403	1861	2272	1530	1580	2257	1734	1086	1474	1501
ENSG00000157978	1371	989	1515	1394	2003	1344	1174	825	913	1358	1545	1058	1230	1621	1257	837	935	1038
ENSG00000225643	3	4	4	4	6	4	8	4	6	4	1	3	4	5	2	3	4	7
ENSG00000162430	2706	2252	3501	3190	5038	3574	3868	3109	3631	4314	3893	2597	3893	4486	3303	3575	4156	4360
ENSG00000228172	12	9	5	12	24	13	26	15	18	17	16	13	10	10	13	8	10	15
ENSG00000117640	1069	680	983	1038	1200	927	1008	869	909	875	1064	763	860	1121	750	721	883	1052
ENSG00000127423	421	345	461	361	627	484	389	359	387	541	547	396	494	518	421	433	408	415
ENSG00000236528	6	3	5	8	3	8	7	6	2	1	11	4	3	4	8	4	2	2
ENSG00000182749	159	148	184	162	250	151	142	109	102	190	179	160	175	206	158	102	98	139
ENSG00000117632	7601	6236	8982	6813	10469	8877	7107	5544	5903	8530	10253	7026	8093	9738	7671	7255	6665	6216
ENSG00000158006	383	295	420	440	589	475	514	430	414	433	455	326	398	475	377	413	467	498
ENSG00000158014	5	7	8	11	6	6	19	23	19	2	1	3	7	0	4	12	13	15
ENSG00000175087	270	288	333	320	442	311	242	177	170	280	269	221	270	277	268	171	195	215
ENSG00000142684	400	217	294	286	398	253	244	271	270	330	304	244	302	340	273	196	291	353
ENSG00000142675	168	116	138	155	237	140	159	121	120	174	172	134	131	132	156	89	128	136
ENSG00000130695	1486	1065	1554	1581	2214	1550	1819	1197	1275	1413	1665	1128	1304	1773	1498	1162	1350	1447
ENSG00000142669	7848	4988	7492	5831	7579	6275	5334	4779	5725	7207	7483	4989	5979	7474	5159	4537	5890	5695
ENSG00000158062	2607	1945	2147	2689	3204	2183	3664	2374	2452	1951	2275	1694	1611	2177	2097	1888	2579	3027
ENSG00000169442	41	28	25	23	31	25	36	30	25	17	17	13	4	12	11	13	6	22
ENSG00000176092	845	436	520	544	599	323	806	548	600	573	649	485	287	498	428	295	568	770
ENSG00000117682	1102	795	1088	1111	1425	1039	1076	818	922	1098	1089	830	867	1181	843	728	934	1021
ENSG00000225891	9	3	1	4	13	13	9	3	11	8	10	3	6	9	5	7	7	6
ENSG00000198830	8770	5775	8679	6925	9903	7865	6372	5990	5826	8663	9465	6661	7016	8818	6767	6206	6346	6812
ENSG00000117676	3544	2506	4048	3504	4878	3593	2365	1683	1851	3503	4330	2882	3333	4457	3175	1761	1874	2017
ENSG00000260063	24	29	32	27	37	23	29	20	32	40	32	20	29	35	27	21	21	27
ENSG00000117713	3520	3542	4629	4415	5759	4269	5729	3197	3902	4309	4469	3171	3448	4834	3530	3397	4024	4446
ENSG00000060642	289	186	324	336	412	321	275	205	217	290	308	214	293	434	301	186	241	234
ENSG00000204160	2535	1402	2232	2991	3601	2637	3308	2805	3202	2233	2451	1577	2273	3213	2371	2358	3319	3530
ENSG00000175793	4584	2621	4566	4212	4837	3034	3554	2150	2533	3442	5458	3248	2844	4422	3199	1900	2431	2956
ENSG00000142751	1624	1007	1535	1483	1728	1271	1407	1059	1053	1473	1615	1159	1099	1620	1212	824	1152	1285
ENSG00000198746	605	394	579	641	822	536	553	410	475	568	608	466	478	701	514	351	439	472
ENSG00000090273	4904	3182	4929	3954	4569	3473	3944	3456	3548	4687	5572	3698	3449	4253	3201	2935	3741	4159
ENSG00000175707	41	48	56	34	61	41	37	24	26	36	47	31	30	26	35	28	13	16
ENSG00000253368	2857	2046	2723	3048	4004	2892	2065	2109	1938	2636	2597	1834	2733	3046	2497	1413	1637	2176
ENSG00000158246	54	52	71	82	126	71	84	45	52	75	83	71	69	98	74	60	62	74
ENSG00000090020	3280	2080	3342	3222	3460	2255	3679	2761	3249	2678	2622	2073	1971	2879	1962	1876	3212	3223
ENSG00000214973	20	8	13	14	23	21	20	19	23	21	26	11	17	18	16	15	21	22
ENSG00000225159	516	247	404	390	498	385	331	249	289	144	465	305	437	401	307	271	334	312
ENSG00000142784	1838	1573	2235	2142	2875	2035	2618	1885	2226	2054	2055	1483	1888	2278	1643	1880	2335	2518
ENSG00000243659	0	0	1	0	0	0	3	0	0	1	0	0	0	0	0	0	0	0
ENSG00000186501	2207	1394	1929	2059	2592	1742	1886	1380	1563	1905	2136	1468	1578	2105	1626	1074	1524	1808
ENSG00000206888	0	0	4	3	5	5	4	0	2	4	0	0	1	1	2	3	4	0
ENSG00000241547	15	17	19	21	17	18	21	11	9	16	15	12	13	20	11	10	17	23
ENSG00000142765	721	510	542	639	731	342	511	295	345	479	521	472	327	486	395	191	343	493
ENSG00000142733	3391	2592	3672	2893	3962	2665	2922	1983	2075	3499	3896	2716	2356	3129	2602	1925	2243	2589
ENSG00000174950	7	6	6	7	9	4	7	1	5	5	8	10	4	1	2	3	1	4
ENSG00000181773	275	168	317	179	248	160	282	252	264	302	293	215	178	180	169	194	309	239
ENSG00000158195	8356	6850	10094	7520	9263	7532	8231	6733	7406	9314	9541	6370	6627	7929	5899	6138	7534	7666
ENSG00000126705	1083	944	1185	1401	1930	891	1644	921	1037	1045	1200	886	873	1181	1073	846	993	1473
ENSG00000235912	33	25	32	25	48	29	18	23	31	32	32	28	37	30	18	31	29	33
ENSG00000233975	0	1	0	0	11	0	0	2	0	0	4	1	0	7	0	0	0	0
ENSG00000126709	1273	1007	1107	1516	2792	934	1463	741	1013	1102	1045	966	782	1677	768	654	386	1382
ENSG00000009780	353	281	410	355	454	355	386	268	302	325	375	260	312	391	309	278	335	315
ENSG00000231344	0	0	1	0	1	1	1	0	1	0	2	0	0	2	0	0	0	0
ENSG00000117758	767	450	681	762	966	805	926	771	850	540	630	440	653	882	612	647	813	808
ENSG00000269971	1	1	1	0	2	0	0	2	0	1	3	1	0	0	1	4	3	0
ENSG00000270031	0	1	1	0	2	1	3	0	1	1	1	1	1	1	0	2	3	0
ENSG00000117751	1832	1393	2010	1816	2380	1932	1607	1339	1472	1917	2110	1312	1763	2120	1674	1329	1493	1575
ENSG00000252947	0	0	0	6	0	7	4	0	1	4	8	0	0	5	0	4	1	0
ENSG00000130775	65	75	63	82	107	58	95	37	80	57	62	23	53	101	67	42	39	91
ENSG00000117748	1218	920	1425	1295	2035	1572	1281	1048	1186	1358	1554	1077	1479	1737	1224	1279	1258	1256
ENSG00000130768	62	46	59	65	91	41	80	56	47	34	40	28	34	48	41	38	35	83
ENSG00000158156	186	134	180	196	272	173	241	181	213	164	140	117	144	222	164	160	194	213
ENSG00000158161	1402	1106	1530	1533	1969	1626	1861	1311	1511	1455	1541	1122	1249	1717	1249	1296	1534	1465
ENSG00000228589	642	367	483	572	617	521	540	425	418	433	493	341	379	570	444	295	447	506
ENSG00000169403	36	28	39	29	42	34	36	28	37	29	21	21	31	53	15	27	25	40
ENSG00000126698	3701	2156	3323	3110	4093	3255	2697	2237	2403	2940	3476	2518	2729	3800	2799	2106	2483	2361
ENSG00000130770	2463	1575	2109	2056	2789	1838	2355	1874	1936	1844	2214	1723	1670	2129	1774	1740	2024	2281
ENSG00000270605	46	42	41	34	68	32	43	21	11	24	20	37	27	27	34	17	22	27
ENSG00000130766	1302	688	1068	1158	1409	911	1188	1158	1338	1297	1049	746	895	1149	892	741	1527	1601
ENSG00000130772	559	342	546	492	638	444	409	338	329	458	524	394	417	549	425	303	373	397
ENSG00000204138	3025	2805	3555	3390	4680	3492	4107	2805	3195	3267	3382	2565	2953	3772	2872	2916	3132	3391
ENSG00000229820	0	0	0	6	1	1	0	0	1	4	0	0	0	0	0	1	8	0
ENSG00000221216	2	0	0	0	1	0	2	0	0	0	0	1	0	0	1	1	0	0
ENSG00000180198	3125	2325	3913	2977	4196	3057	2650	2185	2369	3928	4232	2898	3155	4022	2890	2422	2546	2579
ENSG00000242125	1394	888	1286	1239	1368	1197	1196	1110	1047	1473	1461	1064	1090	1184	1113	795	1363	1145
ENSG00000200087	48	20	40	26	43	29	34	28	19	34	34	26	31	24	27	9	30	27
ENSG00000279443	26	19	38	28	41	37	37	14	15	24	28	20	17	46	29	24	20	15
ENSG00000180098	740	522	713	658	851	711	718	607	710	765	839	577	631	777	605	616	733	677
ENSG00000197989	399	257	309	295	319	271	262	269	234	413	368	291	274	284	287	190	361	347
ENSG00000221539	4	5	4	6	9	9	5	13	5	11	4	4	5	4	4	7	5	9
ENSG00000120656	491	339	496	420	520	442	327	372	330	497	450	342	395	421	348	302	403	396
ENSG00000188060	23	24	32	24	40	36	32	20	23	21	23	18	36	39	33	28	31	20
ENSG00000274978	0	0	0	0	0	0	0	2	0	0	0	0	0	0	0	0	0	0
ENSG00000162419	726	540	821	762	1050	809	710	439	498	723	876	561	665	917	648	453	525	584
ENSG00000198492	3780	2497	3651	3836	4678	3534	3468	2579	2968	3276	3767	2501	2860	3964	2955	2313	2962	3149
ENSG00000159023	412	332	411	524	699	433	732	480	494	260	313	294	337	495	356	443	445	559
ENSG00000225616	10	7	1	7	9	5	3	8	7	7	9	9	9	3	8	3	6	6
ENSG00000116350	3605	2511	3723	3531	4306	3285	3707	2635	3055	3638	3891	2712	2882	4132	2965	2446	3225	3289
ENSG00000116353	413	266	384	383	521	326	329	327	336	459	405	310	338	430	341	274	344	412
ENSG00000060656	1590	1200	1877	1914	2501	1750	2147	1634	2093	1867	1808	1227	1788	2285	1622	1736	2308	2263
ENSG00000228176	3	0	3	1	4	1	1	1	5	0	4	1	4	4	2	1	0	1
ENSG00000186056	76	46	73	79	95	84	80	57	58	71	83	45	67	87	73	42	65	65
ENSG00000162511	98	63	139	103	113	135	74	59	91	122	137	75	123	169	82	83	107	60
ENSG00000162512	8374	5996	7492	7957	8957	5676	10162	6828	7979	6147	7189	5260	4925	7073	5316	5075	6971	8974
ENSG00000134644	3607	2985	4111	4056	5224	3935	4007	2579	3137	3594	3909	2743	3023	4259	3109	2701	3162	3280
ENSG00000084628	13	13	29	18	32	21	21	21	25	19	12	12	25	25	10	21	22	20
ENSG00000060688	1567	919	1539	1415	1819	1384	1179	1016	1074	1478	1737	1183	1302	1682	1220	936	1159	1170
ENSG00000229447	3	0	5	5	7	5	4	0	5	6	7	0	7	8	5	2	1	6
ENSG00000121766	1491	927	1402	1224	1636	1315	1005	956	986	1354	1466	1008	1127	1369	1088	865	1030	1009
ENSG00000121769	10	11	8	11	9	7	4	5	7	5	3	1	4	3	5	3	4	4
ENSG00000168528	1286	822	1194	909	1074	747	1076	957	980	1122	1143	826	678	831	716	722	1061	1106
ENSG00000229167	4	1	8	6	7	3	5	3	3	5	5	4	1	8	4	3	1	3
ENSG00000142910	2372	1827	2021	1681	2420	1489	2131	1472	1615	2097	2736	1759	1692	1902	1897	1483	1563	2208
ENSG00000162517	3470	2086	3400	3277	4065	3035	2574	2101	2310	2919	3561	2414	2725	3568	2597	1937	2439	2476
ENSG00000084636	52	25	44	66	101	96	93	78	93	95	88	26	105	138	101	65	98	117
ENSG00000121753	242	159	208	262	365	242	333	247	280	273	253	141	230	270	253	192	330	407
ENSG00000266580	1	0	0	0	0	0	1	1	0	0	0	0	0	0	0	0	1	1
ENSG00000134668	15	19	35	12	34	22	15	10	11	53	44	33	32	31	25	21	19	14
ENSG00000269967	2	0	0	7	0	0	2	0	1	1	0	0	1	0	1	3	0	0
ENSG00000184007	9651	7038	10173	9453	13781	12198	4576	3803	3907	9690	10773	7610	9665	12577	9484	4034	4007	3754
ENSG00000121774	8228	5639	8078	7592	10490	8414	6464	5058	5750	8084	8835	5765	7040	9210	6930	5305	6163	6406
ENSG00000121775	724	467	728	685	878	608	640	443	534	692	804	521	579	807	603	375	492	522
ENSG00000025800	4450	3233	4535	4750	5847	4742	5088	3513	3772	4124	4378	3182	3651	5331	3825	3124	3991	4189
ENSG00000084652	5759	4341	6163	6692	8503	6481	6083	4135	4451	5852	6543	4685	5556	7480	5584	3756	4702	5038
ENSG00000160050	16	21	25	26	36	16	31	14	16	16	20	22	16	21	21	21	22	23
ENSG00000224066	88	89	72	99	114	67	150	96	89	87	75	72	75	91	85	59	97	151
ENSG00000160051	198	178	214	189	216	194	200	146	168	215	243	160	168	212	173	158	179	182
ENSG00000160055	662	428	483	569	718	549	711	569	646	582	651	411	463	518	496	438	658	737
ENSG00000084623	7641	4451	6913	6670	8067	6536	5690	5414	5981	6884	7419	4995	5866	7503	5516	4835	6492	6341
ENSG00000220785	130	122	120	142	170	106	215	118	113	96	115	102	92	129	110	96	119	176
ENSG00000183615	5	4	2	4	4	4	9	1	6	5	8	3	4	5	3	4	7	8
ENSG00000116478	4419	3309	4454	3171	3469	2588	4335	3400	3625	3893	4441	3257	2224	2817	2232	2806	3720	3998
ENSG00000175130	558	532	633	643	801	721	340	253	249	528	654	381	670	673	680	253	277	300
ENSG00000162526	16	8	11	5	14	6	10	7	12	12	4	5	4	9	12	7	9	5
ENSG00000225828	345	222	204	345	352	322	341	188	244	256	308	192	215	340	323	150	285	282
ENSG00000160058	2675	1822	2481	2783	3459	2670	2517	1809	1957	2384	2689	1867	2198	3116	2380	1644	2066	2290
ENSG00000160062	506	357	521	451	593	429	468	352	415	464	482	327	355	524	346	329	371	445
ENSG00000176261	592	398	601	518	651	574	593	539	525	597	595	419	481	663	465	466	540	564
ENSG00000162521	4902	3796	5143	4811	6423	5295	3542	2404	2429	4256	5254	3802	4045	5652	4500	2497	2586	2631
ENSG00000162520	261	200	274	198	314	214	198	132	163	251	261	211	191	235	185	135	156	143
ENSG00000224409	4	4	4	4	5	4	6	0	2	6	5	6	0	5	7	1	5	1
ENSG00000162522	9441	7738	10955	11020	14403	8907	11247	6903	7726	9740	11186	7945	8225	11079	8980	6457	7855	9253
ENSG00000134684	6530	3957	6336	5929	6997	5545	5147	4663	4618	6193	6499	4593	4975	6461	4802	3615	4997	5108
ENSG00000116497	1178	958	1199	1250	1808	1420	1394	1054	1184	1313	1235	921	1217	1613	1253	1105	1229	1290
ENSG00000160097	78	49	66	53	88	65	78	64	83	79	62	43	58	83	57	63	84	90
ENSG00000121900	409	188	379	361	504	421	304	286	327	464	444	284	432	529	381	283	488	382
ENSG00000116514	986	676	999	1064	1240	1162	870	850	945	1131	1112	692	1060	1302	945	785	1041	992
ENSG00000004455	4424	2983	4503	4037	5366	4279	3947	3242	3579	4724	4817	3205	3873	4906	3669	2942	3801	3838
ENSG00000142920	145	118	123	125	170	133	116	78	109	154	169	117	113	172	138	99	95	101
ENSG00000278997	5	1	6	7	8	5	5	6	6	10	7	4	0	5	3	4	5	4
ENSG00000116525	362	220	346	372	496	270	447	310	357	285	336	242	270	351	302	269	379	413
ENSG00000160094	787	652	983	919	1346	880	999	820	831	941	835	687	910	1035	814	712	871	908
ENSG00000270115	3	3	5	3	5	1	8	0	3	3	6	1	1	3	1	3	1	6
ENSG00000184389	7	4	7	5	9	6	8	5	9	6	2	1	6	7	0	4	9	10
ENSG00000134686	6217	4517	6833	6677	8924	7166	5201	4681	5361	7016	6997	4494	7143	8044	6084	4338	5547	5447
ENSG00000284154	3	0	3	2	1	0	1	4	3	2	0	0	3	0	3	1	1	3
ENSG00000222112	4	4	1	3	6	5	11	7	6	8	4	1	1	8	9	5	3	4
ENSG00000121903	116	99	113	118	170	123	123	88	108	99	133	76	114	118	114	102	99	123
ENSG00000163866	1827	1099	1705	1525	1992	1514	1518	1302	1374	1685	1888	1262	1414	1874	1319	1185	1447	1660
ENSG00000189280	36	20	39	22	20	12	22	14	9	30	32	26	7	23	19	9	13	13
ENSG00000189433	61	25	42	43	48	40	41	25	19	61	84	40	21	45	50	18	33	38
ENSG00000188910	700	400	693	472	651	533	460	347	437	856	981	509	503	699	534	339	433	407
ENSG00000116544	24	28	34	20	44	22	36	13	29	41	38	17	37	41	31	25	30	46
ENSG00000284773	23	9	21	12	24	18	23	9	12	14	15	14	7	21	7	11	12	12
ENSG00000241014	8	4	7	6	6	7	11	7	4	5	10	4	4	4	5	4	4	5
ENSG00000243749	29	18	27	27	24	25	32	16	31	27	32	14	20	33	21	16	31	25
ENSG00000163867	328	275	369	348	419	382	315	244	268	358	367	267	311	429	285	254	281	287
ENSG00000197056	500	422	510	504	676	553	486	316	373	493	522	385	393	532	434	316	366	348
ENSG00000228348	0	0	0	5	1	0	5	0	1	6	1	0	0	1	1	0	1	0
ENSG00000116560	11965	8169	10859	11352	13258	10830	11786	6984	7849	9249	12040	8243	7477	12081	9324	6614	8350	8653
ENSG00000146463	2509	2135	2704	2923	3681	2992	2376	1746	1994	2572	2687	1888	2463	3184	2402	1788	2060	2218
ENSG00000229994	30	20	26	16	32	25	15	14	15	30	24	21	26	22	14	14	26	29
ENSG00000142687	2314	1596	2235	2948	3821	2787	3714	2659	2985	2157	2167	1553	2202	3079	2360	2223	3023	3215
ENSG00000020129	1403	1045	1460	1583	1836	1187	1475	1017	1194	1414	1508	1087	1219	1597	1282	861	1286	1390
ENSG00000239636	6	1	8	7	6	4	3	3	5	4	7	4	5	3	4	3	8	3
ENSG00000116819	14	7	18	20	13	14	19	18	19	9	10	9	13	15	9	7	18	9
ENSG00000126067	5678	4091	6322	6019	7991	6666	6056	4531	4933	5708	6928	4517	5532	7396	5245	4986	5315	5447
ENSG00000142686	411	305	407	435	575	419	478	329	376	413	499	360	406	494	389	323	399	422
ENSG00000092853	962	1049	1534	991	1858	1523	1207	867	930	1648	1588	1132	1346	1696	1206	1213	979	982
ENSG00000232335	1	2	2	0	2	2	0	2	1	0	1	3	0	1	2	0	1	1
ENSG00000134698	1114	897	1095	1436	2176	1680	1683	1190	1507	1264	1134	735	1274	1737	1355	1231	1448	1597
ENSG00000092847	1323	1247	1719	1582	2150	1701	2250	1522	1815	1635	1734	1269	1531	1910	1361	1694	1871	1834
ENSG00000271914	3	0	0	0	5	5	4	4	5	3	3	1	1	5	1	4	2	1
ENSG00000126070	958	779	1047	1160	1371	1102	1138	638	774	874	1036	769	768	1267	832	704	827	877
ENSG00000092850	8	11	1	4	6	7	12	3	6	1	5	4	3	4	3	2	3	8
ENSG00000116863	1765	1229	1586	1696	2390	1581	1452	1071	1410	1616	1824	1210	1403	1949	1392	1071	1142	1440
ENSG00000171812	91	69	100	42	57	46	85	69	50	93	107	83	45	46	42	51	59	64
ENSG00000054116	2187	1231	1948	1906	2383	1792	1662	1470	1515	1847	2124	1518	1575	2172	1582	1308	1626	1719
ENSG00000116871	5863	3706	5691	6032	7591	5143	5341	4134	4865	5860	6854	4148	5467	7063	5615	3856	5062	5734
ENSG00000054118	6763	4936	6700	6651	8632	6666	5973	4060	4832	6363	7080	4781	5563	7621	5810	3969	4940	5144
ENSG00000214193	228	161	171	239	292	221	332	213	249	222	250	167	189	259	246	166	241	262
ENSG00000142694	433	209	314	331	450	180	275	244	304	337	400	245	289	363	329	242	357	527
ENSG00000196182	2098	1492	1928	2840	3759	2332	3269	2295	2637	1891	1749	1400	2018	2763	2214	1774	2595	2930
ENSG00000181817	1529	1027	1614	1380	1885	1143	1309	1161	1216	1430	1613	1226	1269	1442	1104	1011	1189	1367
ENSG00000116885	341	162	243	303	384	297	344	332	304	219	201	188	198	282	208	211	335	322
ENSG00000201448	2	0	0	0	0	1	0	0	0	1	1	0	0	0	0	0	0	0
ENSG00000116898	4069	2208	2962	3016	3766	2837	2553	2384	2532	2879	3296	2352	2481	3240	2584	1965	2616	2860
ENSG00000233621	214	146	247	165	293	203	151	139	157	257	249	175	248	264	206	165	182	168
ENSG00000163874	4324	1663	3283	4952	7536	7572	5488	3798	5956	4678	5850	2035	5074	8674	6356	4511	6366	5188
ENSG00000163875	1352	935	1340	1261	1765	1391	1424	1131	1243	1305	1429	988	1247	1574	1178	1083	1256	1305
ENSG00000263675	1	3	3	5	6	5	4	1	6	6	1	1	2	4	0	4	1	5
ENSG00000163877	553	384	482	587	704	569	466	383	429	515	543	364	458	577	504	340	460	458
ENSG00000232273	6	5	0	7	6	7	6	2	9	0	3	1	0	2	3	3	1	0
ENSG00000237749	4	1	2	1	0	4	1	3	1	0	3	1	0	4	0	4	1	2
ENSG00000134697	2059	1283	1980	1995	2412	1938	1571	1359	1497	2017	2132	1426	1676	2246	1554	1108	1472	1559
ENSG00000116922	488	400	492	426	570	446	380	311	305	456	508	378	399	515	400	303	285	353
ENSG00000134690	2631	1784	2833	2540	3250	2522	2435	1777	2053	2681	3480	2144	2321	3126	2359	1989	2206	2229
ENSG00000183317	1321	984	1089	1310	1931	1243	1443	1015	1074	1195	991	798	936	1189	1106	724	1092	1292
ENSG00000200421	0	0	1	1	0	0	0	0	0	0	0	0	0	0	0	0	0	0
ENSG00000185090	1437	1005	1562	1480	2004	1308	1533	1299	1493	1489	1498	1039	1341	1577	1209	1159	1506	1619
ENSG00000196449	818	480	745	849	1040	835	689	611	692	781	880	574	745	949	692	549	740	738
ENSG00000197982	1256	769	1088	988	1350	709	786	739	862	1159	1239	856	934	1023	905	693	940	1167
ENSG00000188786	962	755	1089	1244	1441	1178	1588	1244	1271	996	920	688	849	1245	942	1085	1382	1362
ENSG00000204084	605	431	580	530	640	599	597	452	421	600	636	447	480	605	445	370	518	565
ENSG00000230955	0	3	0	3	2	1	1	3	3	1	1	0	3	1	1	1	2	3
ENSG00000183431	2679	1814	2771	2599	3337	2790	2426	1846	1975	2641	3045	2094	2406	3148	2290	1761	2160	2103
ENSG00000212541	0	0	1	0	0	1	0	0	3	0	2	0	1	0	0	1	2	0
ENSG00000183386	586	501	765	788	1001	831	651	511	574	804	832	524	805	924	734	510	632	585
ENSG00000183520	1260	789	1225	1163	1520	1261	968	856	891	1152	1239	849	1039	1351	1013	783	950	921
ENSG00000215895	13	6	7	10	12	10	6	3	5	3	5	5	6	11	10	5	8	4
ENSG00000116954	705	493	687	685	899	703	731	616	622	542	637	485	591	727	544	543	597	638
ENSG00000228436	7	4	10	13	11	5	15	17	14	6	11	7	3	7	8	14	9	12
ENSG00000214114	647	517	751	573	957	756	742	652	758	705	786	522	744	859	607	884	775	822
ENSG00000158315	10	11	22	21	23	18	15	16	16	18	15	8	17	20	16	12	16	14
ENSG00000174574	2036	1393	2023	2019	2580	1937	2340	2089	2263	1821	2057	1385	1806	2044	1604	1820	2251	2421
ENSG00000168653	3048	1851	2881	2521	3292	2680	2684	2432	2476	2549	2895	2073	2275	2936	2252	2252	2638	2491
ENSG00000127603	21914	22439	25905	27514	31480	24369	31950	16106	18353	19050	20224	16519	15422	24615	20278	14810	19024	18716
ENSG00000183682	73	50	77	72	108	51	89	64	66	76	61	52	59	83	60	47	67	97
ENSG00000243970	244	219	185	283	333	228	327	223	225	226	211	177	175	224	227	150	212	281
ENSG00000090621	5082	3541	5267	5021	6423	5560	4219	3378	3533	6094	6083	3988	4883	5924	4803	3005	4254	3966
ENSG00000201457	13	10	7	16	17	10	22	10	17	12	15	8	11	14	18	5	13	11
ENSG00000163909	34	29	32	36	43	35	36	36	30	41	38	32	34	35	26	27	34	47
ENSG00000084072	1496	955	1383	1300	1782	1296	1190	1084	1088	1469	1460	1080	1233	1530	1191	908	1134	1254
ENSG00000116985	268	217	303	291	364	286	332	285	261	264	214	196	202	281	208	208	255	255
ENSG00000198754	14	8	10	7	12	11	10	12	11	14	13	8	11	9	10	9	11	13
ENSG00000261798	4	5	3	4	1	6	5	1	2	3	1	4	4	4	3	1	1	3
ENSG00000043514	472	291	454	433	612	465	437	368	396	475	464	316	375	517	396	304	377	378
ENSG00000202222	0	0	0	0	0	0	0	0	1	0	0	0	0	0	0	0	0	0
ENSG00000116990	35	14	39	42	60	45	40	47	58	56	42	22	32	54	29	52	64	64
ENSG00000168389	184	109	141	148	154	75	249	188	237	118	115	106	73	120	78	126	219	274
ENSG00000228477	4	7	4	5	3	5	6	4	5	4	5	3	3	4	2	6	4	6
ENSG00000131236	11258	7612	11392	11201	13737	11462	9767	8365	9096	10719	12316	8071	10222	12550	9523	7718	9465	9372
ENSG00000131238	2589	1577	2327	2605	3341	2617	3067	2443	2351	2272	2554	1869	2263	3008	2286	2069	2716	2940
ENSG00000117000	1182	871	1157	1271	1604	1327	1550	1019	1219	1026	1072	800	919	1253	969	921	1284	1134
ENSG00000259943	204	145	187	213	282	194	234	168	216	208	236	161	179	236	201	176	211	212
ENSG00000084073	3456	2198	3170	3201	3679	2945	3546	2409	2592	2447	3010	2161	2164	3181	2389	2007	2757	2754
ENSG00000049089	70	55	64	65	78	52	89	46	60	44	54	34	34	65	42	44	49	80
ENSG00000084070	957	776	1064	1038	1392	1020	1081	954	990	988	960	686	860	1022	834	854	952	1054
ENSG00000187801	90	63	122	86	130	128	83	97	68	121	106	73	113	125	93	78	80	73
ENSG00000260920	83	73	109	88	136	100	95	75	86	112	112	68	107	126	103	76	75	79
ENSG00000279667	5	0	8	5	6	9	7	7	6	5	9	1	3	3	1	6	7	6
ENSG00000187815	178	142	183	141	210	164	174	153	163	205	203	148	143	193	127	164	145	190
ENSG00000238287	12	8	9	22	15	10	9	21	16	10	12	10	12	12	14	12	15	18
ENSG00000164002	454	323	450	442	603	467	397	333	405	510	535	379	445	572	413	346	391	388
ENSG00000117010	83	67	97	78	108	93	83	64	67	73	87	62	72	80	50	61	67	73
ENSG00000236505	0	0	0	0	1	1	0	0	0	0	0	0	0	0	0	0	0	0
ENSG00000117016	202	156	194	210	286	160	280	215	220	158	153	135	152	183	180	183	233	255
ENSG00000272145	15	8	18	17	24	14	19	17	15	14	16	16	13	20	16	18	15	13
ENSG00000066136	902	625	1040	985	1360	959	731	565	675	1065	1067	743	912	1121	793	542	731	704
ENSG00000117013	23	22	28	28	34	23	47	18	30	22	23	24	18	36	20	22	30	26
ENSG00000179862	383	259	453	481	853	487	276	238	324	489	507	263	701	757	593	269	290	351
ENSG00000171793	2584	1725	2568	2736	3511	2743	2568	1990	2133	2719	3040	1964	2351	3147	2461	1842	2265	2404
ENSG00000281207	24	16	22	20	38	25	39	9	16	30	32	27	18	35	28	16	24	22
ENSG00000010803	1223	910	1209	1208	1543	1224	1308	1051	1159	1358	1305	928	1084	1334	1025	911	1237	1304
ENSG00000204060	43	36	51	67	56	36	55	56	46	44	52	34	38	48	48	46	56	73
ENSG00000127129	0	12	15	20	30	13	17	16	23	15	16	11	26	29	18	19	13	29
ENSG00000127124	296	356	542	376	677	502	588	390	541	570	541	337	575	651	418	539	507	525
ENSG00000198815	2461	2056	2863	2288	2955	2380	2655	2128	2306	2842	2754	1972	2166	2609	1944	2024	2482	2559
ENSG00000127125	1517	1022	1416	1324	1858	1207	1241	1188	1210	1350	1294	1025	1133	1400	1083	1031	1174	1414
ENSG00000186409	177	119	192	134	194	132	192	159	133	140	120	105	134	169	116	111	150	185
ENSG00000236876	151	88	124	109	120	153	96	114	83	145	128	101	71	119	78	74	82	77
ENSG00000171960	494	307	481	392	576	436	324	296	287	518	541	374	409	526	391	277	303	344
ENSG00000234917	8	8	8	5	7	7	7	5	1	5	5	3	5	6	4	4	5	9
ENSG00000065978	20293	12372	18928	15845	21983	17310	14658	15404	16758	20422	21127	13417	17899	20551	15255	14261	17190	18635
ENSG00000117385	3512	2095	3023	3223	3963	2730	3495	2403	2843	3003	3632	2368	2555	3566	2776	2152	3127	3497
ENSG00000164008	107	94	110	106	137	134	129	87	104	112	117	77	96	107	99	89	120	94
ENSG00000274386	15	10	18	18	24	22	28	14	17	10	22	6	14	15	16	13	13	15
ENSG00000177868	444	320	443	366	619	431	292	262	334	459	485	343	416	488	414	309	295	261
ENSG00000164010	569	392	559	618	881	626	584	426	407	516	588	418	478	654	559	376	409	464
ENSG00000228192	16	23	28	24	35	30	35	21	15	22	29	17	22	21	26	22	18	21
ENSG00000164011	200	151	202	198	261	203	185	157	145	184	236	146	177	199	187	133	129	158
ENSG00000225099	22	17	13	15	27	22	18	9	18	17	16	21	18	20	13	16	23	16
ENSG00000117394	13060	7893	12733	11972	13015	9378	11575	8834	10575	10768	11604	7923	7794	10774	7514	6267	10451	10568
ENSG00000284138	3	0	0	0	0	2	2	0	2	1	0	2	0	1	1	1	0	1
ENSG00000207256	1	0	0	0	0	0	0	0	0	0	0	0	0	0	0	0	0	0
ENSG00000186973	8	3	4	3	3	4	1	0	2	2	8	6	3	9	2	6	4	7
ENSG00000117395	2310	1427	2325	2086	2681	2119	1809	1796	1919	2665	2746	1884	2248	2609	1895	1620	2144	2100
ENSG00000243710	40	36	29	38	56	35	47	26	35	36	30	29	21	42	32	26	26	40
ENSG00000179178	8	1	8	8	16	10	1	0	1	7	0	3	4	6	3	3	4	5
ENSG00000253313	1	0	6	3	0	2	8	1	2	2	0	1	2	1	2	1	0	4
ENSG00000234694	11	14	6	10	10	9	8	9	9	10	10	13	9	5	9	12	13	12
ENSG00000117399	7916	5111	8349	6341	8075	6277	5485	4579	5177	8884	10971	6905	6877	8160	6008	4825	5905	5933
ENSG00000066322	4824	2921	4577	4457	5317	4231	4289	3256	3639	4713	5090	3350	3656	5140	3676	2602	3823	3912
ENSG00000159479	974	606	964	967	1260	972	829	726	841	1024	1057	673	923	1154	800	633	854	906
ENSG00000198198	2212	2008	2374	2520	3099	2398	3103	1599	2029	2597	2708	1831	1895	2621	2193	1570	2356	2436
ENSG00000229372	3	0	4	3	6	8	3	1	1	7	6	0	3	7	3	2	0	4
ENSG00000178922	248	152	241	243	349	368	230	178	205	521	506	237	409	490	425	212	337	275
ENSG00000142949	7819	5717	9852	9024	13003	11441	8215	6082	8191	16476	16239	7819	14424	17609	12055	8059	10897	10264
ENSG00000066135	1021	740	1058	1140	1344	1019	1000	678	757	904	1037	747	834	1142	840	589	794	826
ENSG00000283414	0	0	0	0	0	0	0	0	0	0	0	0	0	1	0	0	0	0
ENSG00000117407	295	154	205	278	253	191	232	165	232	364	552	223	255	356	304	167	293	400
ENSG00000237950	14	10	4	12	10	8	13	7	8	10	9	6	6	9	14	2	10	12
ENSG00000288573	8	4	6	2	5	3	5	5	5	7	4	3	5	8	5	4	5	7
ENSG00000117408	1334	945	1375	1602	1802	1246	1599	1302	1288	1435	1496	1112	1258	1609	1278	1002	1429	1618
ENSG00000132768	1166	903	1428	931	990	785	1094	939	1097	1477	1754	1016	965	897	738	791	1282	1235
ENSG00000117410	3757	1919	2955	3155	3442	2355	2924	2336	2629	2734	3278	2170	2117	3134	2441	1711	2764	3024
ENSG00000117411	2088	1557	2273	2040	2814	1909	1568	1370	1564	2627	2714	1771	2224	2416	1934	1284	1583	1793
ENSG00000159214	669	493	554	625	850	549	726	461	547	659	673	501	501	644	573	428	628	733
ENSG00000196517	397	227	399	409	552	292	344	222	291	350	362	275	284	360	284	194	352	329
ENSG00000233514	0	1	3	0	1	4	5	1	0	0	3	0	1	0	0	2	1	1
ENSG00000178028	1258	869	1124	1232	1485	1187	1211	889	952	1177	1256	879	963	1322	1068	783	1070	1141
ENSG00000117419	1840	1318	2024	1861	2325	1735	1469	1236	1341	1966	2137	1524	1723	2132	1596	1238	1507	1513
ENSG00000233602	2	5	6	5	3	3	7	0	1	3	3	3	2	4	1	2	3	3
ENSG00000187147	1832	1380	2193	1957	2683	1966	2083	1603	1800	2040	2346	1490	1961	2322	1781	1655	1888	1975
ENSG00000126106	497	326	439	467	583	412	467	336	335	282	364	292	324	442	339	278	335	383
ENSG00000199377	0	0	0	0	0	0	0	2	0	1	1	0	0	1	0	0	3	0
ENSG00000200169	0	2	0	0	2	0	4	3	0	4	1	1	0	1	0	0	3	5
ENSG00000142945	4415	2705	4201	3702	4745	3790	3363	2334	2591	3916	5205	3285	3124	4385	3252	2351	2833	2953
ENSG00000225721	23	15	15	12	21	9	8	6	12	13	13	11	7	7	9	11	12	12
ENSG00000142937	12699	7673	11384	10007	14310	10907	8915	9303	10569	12266	13209	8716	10984	12720	9013	9090	10365	11520
ENSG00000200913	15	12	18	20	22	10	16	6	7	13	16	10	12	17	14	8	13	19
ENSG00000202031	6	5	11	10	8	6	11	5	7	6	8	8	6	8	5	3	6	0
ENSG00000142959	13	9	7	13	8	10	10	6	12	14	12	8	7	15	7	6	13	13
ENSG00000173846	1737	1095	1584	1761	1976	1411	1655	1017	1413	1542	1764	1114	1327	1739	1414	892	1706	1568
ENSG00000188396	15	11	10	7	7	9	6	6	11	5	13	11	15	10	11	8	11	3
ENSG00000222009	530	458	423	564	581	499	643	281	391	489	562	316	349	597	535	276	464	557
ENSG00000117425	26	19	19	27	23	22	40	21	26	26	37	22	18	34	27	24	33	39
ENSG00000226499	0	0	0	6	9	1	0	0	0	1	0	1	1	0	0	0	0	0
ENSG00000070785	474	346	529	553	565	469	405	355	426	496	527	348	392	544	369	310	399	390
ENSG00000126107	1756	1148	1676	1959	2456	1804	2152	1623	1851	1648	1605	1160	1584	2183	1678	1363	2012	1990
ENSG00000126088	1898	1171	1765	1734	2142	1580	1575	1215	1411	1643	1987	1326	1515	1956	1458	1095	1462	1524
ENSG00000162415	66	49	56	99	97	79	86	89	72	73	44	45	49	86	76	47	73	77
ENSG00000281912	23	22	21	20	21	22	19	16	26	27	26	19	23	28	14	22	26	30
ENSG00000132781	72	53	60	56	98	88	73	42	51	87	80	39	55	67	65	33	49	54
ENSG00000132773	558	319	584	487	746	522	456	358	387	545	570	410	473	605	432	330	433	411
ENSG00000070759	19	15	23	33	34	20	28	17	24	31	33	26	23	38	21	19	29	32
ENSG00000280670	56	31	51	58	61	44	46	46	61	54	62	37	32	42	33	45	62	58
ENSG00000132763	135	121	199	163	250	156	150	100	113	167	177	143	139	189	153	145	141	122
ENSG00000117450	19473	11932	19197	14849	17170	13735	13814	12674	13624	17167	20361	15018	12977	16344	11460	11478	14634	13669
ENSG00000117448	1988	1369	2043	1911	2492	1766	1661	1369	1485	1927	2117	1593	1734	2147	1576	1277	1558	1642
ENSG00000281133	1	3	1	1	1	3	3	1	1	3	0	0	0	0	1	0	4	3
ENSG00000280836	4	0	2	0	3	0	3	5	2	3	3	4	1	0	0	1	0	4
ENSG00000132780	4455	3255	4870	4406	6156	4877	4869	3348	3476	4683	5334	3488	3768	5410	4131	3344	3606	3907
ENSG00000159588	81	47	55	79	91	101	107	64	60	66	73	43	47	99	88	53	73	71
ENSG00000159592	2684	2007	2702	2426	3199	2653	2297	1785	1969	2577	2634	1930	2199	2749	2086	1744	2182	2126
ENSG00000225447	3	1	1	1	0	2	3	0	1	3	0	2	2	6	1	1	0	2
ENSG00000234329	7	8	11	8	8	6	12	8	4	6	6	5	4	5	8	6	8	5
ENSG00000159596	858	586	835	849	1105	882	934	747	817	855	876	687	761	993	713	679	873	831
ENSG00000197429	415	337	431	438	572	413	368	288	282	409	398	348	323	451	356	255	274	295
ENSG00000230896	40	15	38	46	39	33	18	19	23	32	43	28	23	44	27	20	29	22
ENSG00000086015	4750	3499	4873	5351	6443	4721	6443	4184	4917	5350	6032	3800	4184	5823	4497	3913	5319	6084
ENSG00000117461	405	290	341	494	630	374	696	412	463	201	318	274	308	490	361	392	390	517
ENSG00000227857	1	2	0	0	1	0	0	0	0	1	0	0	0	1	1	0	0	0
ENSG00000117472	22972	15815	20377	16537	21179	15734	17303	13735	14122	16424	17345	14394	12187	14846	12084	10595	14328	14392
ENSG00000085998	3410	2075	2996	3387	3909	2943	3220	2463	2848	3293	3764	2275	2766	3703	2883	2056	3101	3492
ENSG00000171357	160	148	180	185	210	143	203	135	143	149	167	146	153	193	141	115	146	172
ENSG00000085999	696	730	964	662	1106	834	715	524	591	1098	1154	810	901	944	790	708	661	674
ENSG00000132128	153	144	182	194	259	211	258	192	250	180	171	128	186	203	155	187	244	213
ENSG00000117481	1236	984	1337	1415	1757	1391	1246	884	941	1289	1389	1003	1110	1574	1142	828	947	1055
ENSG00000117480	647	524	636	695	868	591	719	468	495	575	512	452	417	622	524	377	527	546
ENSG00000197587	208	207	251	191	303	226	272	186	209	307	339	237	229	273	211	262	235	291
ENSG00000079277	835	598	844	1002	1346	971	1085	736	831	888	917	685	832	1167	786	698	898	1039
ENSG00000142961	598	561	593	717	862	601	610	414	485	577	697	491	550	721	583	407	404	559
ENSG00000123472	1282	931	1228	1289	1843	1413	1255	1107	1259	1277	1284	925	1228	1548	1115	1097	1174	1316
ENSG00000233647	3	0	0	2	4	1	3	1	4	1	4	3	2	0	2	3	0	1
ENSG00000159658	3707	2677	3831	3852	5310	4254	4519	3977	4464	3731	3806	2566	3701	4449	3379	4077	4731	4782
ENSG00000186377	9	16	14	5	13	17	12	2	10	10	14	8	15	13	4	9	5	5
ENSG00000225506	16	6	13	11	21	19	11	6	12	14	14	11	15	15	9	9	17	8
ENSG00000224805	1	3	7	6	9	9	6	9	6	10	13	5	7	7	8	10	6	8
ENSG00000162366	838	266	818	1040	1404	1781	1095	923	1397	1393	1735	688	1694	2492	1445	1704	2683	1334
ENSG00000123473	1703	1449	2057	1645	2307	1885	1912	1281	1522	1963	2336	1497	1488	1969	1470	1564	1566	1579
ENSG00000162368	4381	3121	4447	4279	6152	4853	3581	3040	3400	4349	4597	3156	4218	5386	3871	3167	3361	3617
ENSG00000225762	6	0	4	3	7	3	1	3	0	0	1	1	5	4	5	3	1	3
ENSG00000237424	152	81	164	161	179	143	237	175	201	171	216	126	136	189	132	169	251	236
ENSG00000186564	116	71	105	104	125	81	111	116	90	105	111	82	81	116	91	86	85	133
ENSG00000132122	251	196	283	268	407	340	354	302	316	282	247	205	284	338	240	308	363	326
ENSG00000235105	87	54	89	113	173	125	54	39	39	74	85	64	91	136	111	41	38	33
ENSG00000225671	8	1	7	0	4	3	3	5	3	3	5	3	7	3	4	1	6	0
ENSG00000185104	1715	1072	1707	1542	2244	1776	1557	1514	1520	1772	1825	1227	1674	1930	1508	1368	1621	1641
ENSG00000123080	920	795	1018	771	1115	684	884	748	771	874	1050	820	683	765	655	874	761	959
ENSG00000265538	0	1	0	0	0	0	0	0	0	0	0	0	0	0	0	0	0	0
ENSG00000123091	3119	2192	2967	2651	3838	3057	2734	2774	3365	2971	3008	1938	2997	3337	2455	2916	3250	3461
ENSG00000085831	90	49	72	111	150	80	124	134	130	84	55	55	68	84	84	83	135	138
ENSG00000085832	2112	1569	2180	2232	2884	2499	1938	1659	1872	2166	2219	1530	2064	2597	1872	1573	1841	1810
ENSG00000227070	2	1	1	1	0	1	0	0	2	3	1	0	0	3	3	0	0	1
ENSG00000117859	2901	2126	2852	2827	3698	2916	2972	2294	2406	2725	2944	2143	2471	3190	2438	2163	2561	2776
ENSG00000078618	6537	4614	6213	6969	8589	6684	4774	3901	4028	6117	6449	4798	5830	7284	5665	3305	4311	4611
ENSG00000266993	3	8	9	9	10	14	15	2	1	7	11	1	6	14	8	7	4	6
ENSG00000272175	1	2	1	2	2	0	2	1	0	2	0	0	0	1	0	0	1	0
ENSG00000169213	754	888	1185	854	1630	1300	837	498	631	1153	1185	776	1043	1435	948	720	530	622
ENSG00000117862	602	276	349	510	575	324	413	374	381	407	520	324	313	421	437	252	430	575
ENSG00000198841	230	151	219	218	325	241	224	167	199	237	248	183	196	238	173	147	193	188
ENSG00000134717	2458	1580	2243	2436	3197	2798	1973	1857	2077	2251	2353	1617	2025	2618	1969	1742	2032	1873
ENSG00000157077	1567	1269	1759	1991	2595	2139	2237	1841	2030	1780	1669	1162	1753	2222	1671	1762	2115	2140
ENSG00000228407	3	4	1	1	3	6	5	2	1	3	2	0	1	3	4	0	2	0
ENSG00000213735	0	3	1	0	2	0	1	0	1	0	0	1	1	1	1	1	1	0
ENSG00000154222	2164	1449	2017	2314	2922	2125	2400	1809	2018	2011	2179	1532	1989	2653	2022	1549	2057	2270
ENSG00000272100	2	0	0	5	5	3	3	1	6	2	0	0	1	4	1	0	0	1
ENSG00000287078	3	5	4	5	12	5	10	2	9	8	6	9	3	3	1	5	5	5
ENSG00000224680	4	4	4	10	5	6	9	17	9	9	0	4	1	6	5	5	5	6
ENSG00000085840	398	441	660	411	866	588	520	391	474	607	648	495	618	707	529	661	468	434
ENSG00000134748	2106	1384	2006	1899	2433	1987	1819	1626	1705	2043	2115	1503	1746	2309	1612	1484	1768	1924
ENSG00000134744	1998	1571	1927	2148	2745	2071	2357	1550	1703	1875	1880	1453	1610	2247	1823	1434	1893	1989
ENSG00000162377	1048	846	1146	1137	1590	1158	1157	903	1037	1120	1232	865	1044	1201	953	860	953	1012
ENSG00000162378	1288	1145	1539	1519	2091	1673	1738	1276	1447	1491	1487	1068	1386	1792	1334	1467	1584	1624
ENSG00000228929	84	41	69	53	88	66	37	51	47	74	76	46	59	67	56	46	46	55
ENSG00000203995	436	342	451	447	590	463	538	367	399	443	484	307	356	489	423	342	397	426
ENSG00000121310	1780	1367	1540	1650	2118	1509	2267	1371	1548	1607	1649	1210	1137	1777	1447	1162	1503	1845
ENSG00000231866	0	0	0	0	0	0	0	0	0	0	0	0	2	0	0	0	0	1
ENSG00000116171	2492	1967	2800	2593	3338	2718	2302	1896	1849	2345	2566	1967	2229	2771	2126	1769	1921	1924
ENSG00000236360	268	173	238	221	308	233	130	148	167	248	238	167	237	260	221	134	164	155
ENSG00000157184	740	530	723	883	1215	808	942	751	832	662	673	579	676	885	654	704	816	858
ENSG00000236723	18	19	16	16	23	16	14	12	15	17	13	15	15	22	18	17	14	17
ENSG00000162384	787	556	828	781	1084	755	774	610	636	873	897	643	735	838	717	562	756	767
ENSG00000162385	805	490	796	722	820	791	509	461	445	777	859	585	623	861	574	363	459	445
ENSG00000226754	26	15	27	26	51	24	21	25	20	31	24	25	31	29	26	23	26	32
ENSG00000157193	2518	1715	2198	2527	2650	1899	2962	1747	1861	1484	1944	1543	1282	2122	1618	1354	1930	2140
ENSG00000058804	2910	2359	3420	2945	4280	3531	3102	2372	2569	3229	3429	2453	2976	3685	2816	2738	2917	2713
ENSG00000201003	1	0	2	0	1	1	0	0	0	0	0	0	0	0	0	0	0	0
ENSG00000058799	465	272	391	451	582	459	436	371	391	408	425	296	401	526	404	289	404	425
ENSG00000081870	963	568	886	755	1045	895	618	536	543	849	927	656	703	904	664	484	600	568
ENSG00000116212	1363	853	1217	1257	1622	1311	1111	838	910	1224	1381	895	999	1485	1125	802	962	1047
ENSG00000219102	7	6	4	5	10	1	5	2	4	5	9	11	7	2	1	5	5	8
ENSG00000116209	2772	1846	2512	2809	3275	2487	2951	2098	2369	2039	2266	1768	1857	2774	1864	1710	2284	2494
ENSG00000116205	242	244	373	288	449	316	366	238	259	323	390	247	319	347	310	330	321	325
ENSG00000215883	223	232	316	279	382	290	368	274	288	266	311	209	271	322	249	294	258	308
ENSG00000116221	2989	1958	3026	2763	3773	2814	2385	2147	2401	3140	3331	2180	2830	3386	2558	2160	2620	2749
ENSG00000157216	1021	889	1344	1295	1694	1204	1443	1065	1302	1305	1388	908	1217	1464	1011	1084	1261	1408
ENSG00000162390	59	56	90	65	90	68	77	61	71	89	82	50	66	77	56	60	71	74
ENSG00000243725	86	47	72	74	97	72	56	48	49	78	105	57	74	109	80	50	47	73
ENSG00000162396	211	142	211	241	350	252	236	185	208	211	209	171	212	292	182	172	195	218
ENSG00000116133	35476	22580	26383	36518	38966	26601	49083	21563	27197	16450	31572	20909	15493	32439	25969	20206	24801	30986
ENSG00000242396	9	7	14	10	21	8	13	5	8	6	4	5	5	6	8	5	8	3
ENSG00000233203	11	7	8	10	11	9	8	11	12	7	12	13	11	8	3	9	10	11
ENSG00000143001	17	10	9	11	18	7	8	1	6	8	7	8	6	8	12	6	9	10
ENSG00000169174	1568	976	876	1685	1568	716	1786	669	764	364	1099	806	434	998	857	424	642	1198
ENSG00000162402	3594	3496	4486	4533	5633	4781	4882	2966	3489	4108	4402	2998	3573	5035	3726	3188	3599	3751
ENSG00000162407	922	716	1058	1054	1311	977	1517	1135	1458	912	929	749	934	1236	795	1215	1533	1379
ENSG00000225475	0	0	1	0	0	0	0	1	1	2	0	0	0	0	0	1	0	1
ENSG00000162409	851	712	948	1071	1433	1167	1451	1098	1268	896	922	632	900	1117	855	1075	1229	1250
ENSG00000187889	19	18	18	34	31	32	30	17	20	16	16	12	12	27	12	15	19	28
ENSG00000223416	1	3	1	1	0	1	2	3	5	0	0	0	1	3	0	2	0	0
ENSG00000162600	292	219	263	264	351	309	344	246	276	251	256	192	227	278	227	204	279	256
ENSG00000184292	8367	6414	6607	10434	12227	6751	15046	8431	8428	3837	5548	5116	4620	6893	7108	6459	8048	9149
ENSG00000185839	101	73	110	82	129	90	85	74	77	99	88	62	98	106	95	70	90	88
ENSG00000162601	1131	900	1054	1023	1388	1038	1327	861	973	1043	1003	713	745	1091	888	719	895	1047
ENSG00000283445	161	143	157	188	209	215	196	114	151	151	171	95	133	206	149	115	135	149
ENSG00000177606	6917	6296	6870	10175	12216	7121	8108	5782	6018	4667	6212	4246	6225	6925	7442	4774	4978	6872
ENSG00000270457	0	1	0	1	0	0	0	0	0	0	0	0	2	0	0	0	1	1
ENSG00000172456	142	112	167	113	160	135	154	135	123	149	184	117	134	132	88	106	109	150
ENSG00000134709	1551	1520	1746	1911	2986	2148	1470	941	919	1483	1447	1257	1495	1950	1745	924	921	986
ENSG00000134716	202	130	193	184	279	175	192	124	151	151	190	125	148	199	137	116	129	172
ENSG00000162599	488	507	791	559	813	628	594	409	485	706	769	552	623	728	489	554	558	525
ENSG00000162604	545	322	465	501	560	477	504	417	415	453	456	275	339	502	401	296	453	508
ENSG00000271200	7	5	8	11	16	4	10	3	5	7	9	6	3	4	11	5	8	6
ENSG00000132849	1854	1416	1885	1986	2664	1908	2294	1597	1611	1514	1712	1224	1326	1809	1524	1322	1472	1698
ENSG00000212360	0	0	0	0	0	0	1	0	0	0	0	1	0	0	0	0	0	0
ENSG00000162607	3585	2754	4124	3174	4869	3919	2950	2709	2823	4297	4348	2991	3580	4285	3189	2969	2899	3000
ENSG00000116641	2531	1916	2721	2842	3564	3060	2815	1918	2156	2525	2720	1808	2357	3261	2337	1807	2293	2341
ENSG00000125703	270	218	336	237	413	305	269	233	241	346	335	254	278	326	234	273	257	267
ENSG00000234318	0	0	1	0	3	1	0	0	1	0	1	2	0	3	1	1	1	2
ENSG00000230798	93	58	68	62	91	45	57	49	66	73	84	48	63	71	67	48	55	85
ENSG00000187140	27	18	23	25	33	16	15	17	11	19	17	11	12	23	21	18	10	31
ENSG00000088035	497	355	468	510	656	515	490	334	397	480	529	375	425	567	435	304	403	404
ENSG00000142856	407	331	468	388	598	474	450	380	404	515	507	386	455	534	421	391	405	375
ENSG00000203965	219	151	203	272	313	245	235	178	171	193	211	158	170	257	183	151	186	230
ENSG00000251720	0	0	0	1	0	0	0	0	0	0	0	0	0	0	0	0	0	0
ENSG00000116652	27	26	22	22	21	22	31	10	17	18	28	10	13	27	32	13	13	16
ENSG00000079739	4365	3161	4479	4387	6139	4384	4557	3605	4176	4123	4292	2991	3846	4785	3558	3390	4011	4416
ENSG00000244256	6	8	7	6	8	5	8	6	5	7	1	6	5	6	5	5	5	4
ENSG00000185483	474	413	688	691	1010	875	343	257	286	630	730	375	806	959	644	257	246	288
ENSG00000284928	9	10	17	19	25	13	17	9	5	10	11	13	9	13	11	4	1	4
ENSG00000158966	77	77	102	131	166	148	148	70	119	90	102	55	90	165	105	115	117	112
ENSG00000162437	816	635	868	908	1280	1005	1118	889	890	819	913	661	842	1067	832	912	915	1014
ENSG00000162434	8667	4921	7764	9215	12017	11163	7876	6481	7798	8696	9135	5360	8798	12558	8998	6841	9233	8243
ENSG00000265996	1	0	0	0	1	0	0	0	2	3	0	0	0	1	0	0	0	3
ENSG00000199135	0	0	0	0	0	0	0	0	1	0	0	0	0	0	0	0	0	0
ENSG00000162433	1679	1372	1918	2029	2673	2184	2630	2094	2394	1720	1648	1283	1691	2275	1565	1992	2238	2127
ENSG00000116675	240	200	273	256	357	300	286	227	242	214	233	198	269	286	220	234	276	226
ENSG00000213625	3460	2314	3275	3710	4884	3980	3605	2490	2626	2748	3480	2407	2980	4172	3345	2541	2923	2877
ENSG00000116678	892	782	999	867	1265	1006	748	717	705	1029	924	671	866	934	795	730	774	851
ENSG00000237852	7	2	6	4	7	7	9	7	7	4	3	4	4	9	5	5	6	5
ENSG00000152763	141	109	118	179	244	143	170	109	146	103	108	111	117	168	119	96	112	124
ENSG00000198160	1556	1155	1637	1590	2176	1732	1537	1197	1389	1477	1596	1119	1398	1881	1309	1301	1398	1458
ENSG00000116704	1050	796	1133	1231	1471	1119	1328	954	1023	877	987	743	868	1163	925	871	1091	1045
ENSG00000162594	10	11	9	6	16	20	20	6	7	13	17	10	8	13	7	7	1	7
ENSG00000253074	0	0	0	0	1	0	0	0	0	0	0	0	0	0	0	0	0	0
ENSG00000142864	14083	10823	16403	14138	20600	16013	6492	4790	5076	14976	17307	11259	13539	18187	13250	5046	4899	5540
ENSG00000116717	3263	1233	1838	2381	3021	2536	1651	1751	2034	2682	2546	1367	2190	2903	2611	1123	2569	2437
ENSG00000172380	13772	10836	15780	13478	19655	16898	10733	8848	9921	15720	17030	11172	14561	18263	13634	10879	10819	10342
ENSG00000116729	718	581	737	681	862	569	737	496	509	532	570	497	443	600	476	380	465	519
ENSG00000234383	9	7	6	3	5	7	3	0	3	4	11	8	8	3	3	5	7	4
ENSG00000229133	1	0	2	3	4	5	0	3	1	3	4	1	4	3	2	3	1	3
ENSG00000024526	1102	843	1074	1012	1317	1107	1164	959	977	1076	1342	860	905	1095	947	1070	1063	1184
ENSG00000233589	202	103	183	156	209	176	153	121	152	198	190	143	168	256	168	116	176	129
ENSG00000234264	8	5	6	7	8	6	6	3	7	7	14	9	8	6	6	6	9	6
ENSG00000066557	324	221	324	312	368	342	332	272	254	307	340	244	242	368	271	273	303	299
ENSG00000116754	3520	2619	3109	3472	4143	3530	3679	2426	2758	3125	3621	2482	2560	3567	2870	2311	2983	3140
ENSG00000118454	1005	647	1009	891	1216	810	894	782	865	867	895	693	778	1008	691	744	885	972
ENSG00000197568	247	144	216	219	290	222	122	146	138	206	195	161	202	253	170	142	165	186
ENSG00000226088	16	7	12	3	14	4	6	0	2	10	13	14	5	5	6	3	1	3
ENSG00000116761	1249	946	1238	764	974	608	551	403	319	843	961	971	499	615	580	315	388	398
ENSG00000271992	15	17	17	17	15	13	14	1	8	13	17	16	11	16	12	7	8	8
ENSG00000132485	1900	1194	1694	1820	2249	1794	1809	1335	1463	1480	1699	1149	1318	1909	1408	1086	1395	1511
ENSG00000207721	7	5	6	5	8	4	7	1	4	6	1	3	3	5	5	3	5	10
ENSG00000233994	1	1	3	1	4	4	4	3	1	1	1	1	4	5	0	4	1	5
ENSG00000227207	1	4	4	1	6	3	3	3	3	7	0	5	1	3	2	4	4	1
ENSG00000254685	92	104	133	105	159	100	88	49	57	72	86	85	92	113	84	67	57	57
ENSG00000116791	1189	987	1262	1316	1732	1308	1479	1040	1031	993	1198	953	1000	1366	1141	1036	1029	1072
ENSG00000162623	632	512	703	631	864	716	601	491	531	666	701	520	570	706	501	499	527	541
ENSG00000137968	31	25	28	37	70	45	54	31	33	34	20	22	22	33	28	31	42	48
ENSG00000230863	10	13	13	16	34	19	16	9	8	10	8	12	18	15	12	9	11	16
ENSG00000117054	573	437	581	533	702	596	540	419	421	492	596	417	477	606	435	411	422	494
ENSG00000137955	925	662	732	817	1010	839	863	657	718	874	859	582	648	875	742	517	712	813
ENSG00000226415	480	287	478	376	521	409	404	357	437	421	445	295	367	444	318	323	426	374
ENSG00000142892	606	424	640	606	758	619	709	582	556	532	593	396	516	644	492	480	581	647
ENSG00000226084	2152	1452	2133	1881	2530	2034	1761	1776	1899	2103	2254	1634	1910	2277	1588	1653	1787	1868
ENSG00000036549	961	766	1026	1134	1418	1136	979	803	861	1032	1053	748	967	1174	890	736	894	964
ENSG00000077254	1445	1008	1322	1408	1851	1400	1464	1124	1229	1245	1343	950	1082	1515	1142	995	1142	1322
ENSG00000180488	455	418	513	550	764	595	573	372	400	466	423	334	442	553	452	361	471	479
ENSG00000219201	447	369	519	433	738	562	402	372	410	536	480	356	557	579	408	425	459	496
ENSG00000162614	48	41	57	42	76	76	56	29	40	79	104	41	79	104	73	57	54	67
ENSG00000162613	3622	2614	3764	3478	4203	3198	3584	2411	2693	3298	3893	2735	2562	3685	2742	2286	2817	2943
ENSG00000162616	149	131	157	182	290	202	200	131	164	156	154	118	160	208	165	150	158	168
ENSG00000273338	4	2	4	4	5	1	1	4	6	1	1	0	1	4	1	1	2	1
ENSG00000137959	141	215	181	220	361	205	173	58	142	152	151	68	104	261	116	74	24	121
ENSG00000137965	282	461	411	382	703	442	321	164	294	424	426	260	373	629	314	276	100	321
ENSG00000232676	5	3	8	4	16	6	1	0	4	11	5	2	8	5	7	1	6	5
ENSG00000117114	1312	1117	1607	1550	2171	1519	1887	1383	1398	1424	1417	1199	1269	1694	1238	1446	1542	1638
ENSG00000227288	15	21	18	11	9	13	19	12	7	13	15	14	16	10	9	5	13	14
ENSG00000137941	33	40	40	45	73	48	96	55	62	52	46	32	41	55	61	70	79	88
ENSG00000271576	17	4	7	13	20	13	17	10	10	11	12	11	5	14	14	8	17	15
ENSG00000142875	872	691	895	798	1090	849	914	762	820	773	807	613	743	907	706	804	864	902
ENSG00000117133	679	409	584	616	774	619	493	433	447	621	643	482	514	669	530	350	481	460
ENSG00000174021	506	269	443	442	585	358	378	285	359	463	546	310	396	515	425	263	396	448
ENSG00000117151	323	248	338	328	460	363	347	260	283	303	283	187	270	360	273	224	274	309
ENSG00000117155	705	596	785	618	907	778	1037	907	926	749	768	577	685	835	600	987	926	996
ENSG00000171517	121	95	167	148	211	139	227	197	211	176	152	90	144	166	130	155	202	225
ENSG00000153898	57	52	52	67	87	42	87	51	77	48	57	49	56	74	68	52	56	63
ENSG00000055732	415	368	433	434	541	467	688	426	385	407	407	287	308	478	410	371	438	518
ENSG00000280099	10	6	13	16	10	15	18	15	9	3	14	4	9	12	10	9	8	12
ENSG00000097096	84	77	102	93	143	86	125	70	94	114	106	79	72	107	85	68	76	82
ENSG00000162642	273	207	263	288	315	307	282	208	270	239	271	175	241	317	220	209	276	255
ENSG00000223254	0	0	0	0	0	0	0	0	0	0	0	0	1	0	0	0	0	0
ENSG00000142867	566	396	577	510	693	609	460	338	448	514	609	360	494	631	441	379	441	413
ENSG00000153904	415	400	468	310	499	289	521	449	570	466	439	340	353	380	271	468	425	608
ENSG00000199459	0	1	1	0	0	0	0	0	0	0	0	0	0	0	0	0	0	0
ENSG00000273264	1	1	0	0	1	0	1	0	0	1	3	1	1	0	0	2	1	1
ENSG00000142871	7615	6714	7343	9450	12748	9551	8160	6987	8395	9592	8949	5979	10162	9348	9186	6212	8765	9256
ENSG00000117174	543	470	626	646	888	683	651	519	583	651	657	398	610	675	575	483	567	637
ENSG00000122417	968	716	961	930	1081	902	980	693	766	807	941	669	706	923	704	681	898	894
ENSG00000278281	1	0	1	2	0	0	1	0	0	1	0	0	0	1	1	2	1	2
ENSG00000261737	19	16	17	8	21	15	13	9	8	17	20	14	11	10	12	16	14	15
ENSG00000097033	1936	1390	1993	1917	2695	2211	1578	1240	1417	1908	2045	1359	1820	2348	1743	1263	1425	1426
ENSG00000183291	2703	1629	2210	2227	2642	2218	2333	1722	2053	1940	2294	1746	1643	2327	1598	1520	2112	1983
ENSG00000153936	956	648	914	933	1221	919	1234	935	1068	863	810	650	751	1068	730	829	1121	1134
ENSG00000225568	17	18	28	17	27	15	15	14	12	24	16	13	21	20	17	10	15	16
ENSG00000143013	1515	1076	1680	1225	1604	1168	1101	884	913	1525	1955	1386	1287	1478	1193	1058	1193	1184
ENSG00000065243	1732	1498	2056	1587	1964	1662	2082	1609	1694	1971	2135	1470	1416	1726	1409	1686	1912	1858
ENSG00000207234	0	1	0	0	0	0	0	0	0	0	0	1	0	0	1	0	0	1
ENSG00000241975	15	15	17	13	13	13	12	10	7	15	11	11	6	15	11	14	12	13
ENSG00000137947	417	251	352	388	421	377	372	290	293	332	449	272	304	377	287	221	321	366
ENSG00000137944	477	315	385	434	554	459	366	310	372	436	412	309	357	459	314	239	343	363
ENSG00000213516	535	413	550	528	741	604	577	384	477	484	558	340	406	579	441	417	433	462
ENSG00000117226	644	846	927	857	1327	1205	890	595	768	795	959	553	1039	1152	878	789	584	717
ENSG00000202385	1	0	0	0	0	0	0	0	0	0	0	0	0	0	0	0	0	0
ENSG00000117228	301	351	313	314	507	445	374	218	354	281	313	171	304	376	261	264	211	301
ENSG00000234518	278	211	289	278	379	316	139	130	128	281	311	245	248	309	222	122	113	115
ENSG00000162645	229	160	181	235	282	214	374	162	197	95	161	119	109	214	153	145	185	228
ENSG00000162654	64	94	74	104	119	107	101	38	96	33	99	28	73	110	57	66	24	80
ENSG00000154451	1721	1606	1996	1875	2592	2081	1953	1135	1599	1632	1960	1208	1575	2261	1392	1290	1212	1558
ENSG00000225492	1	7	8	12	9	7	5	1	7	1	6	3	0	13	7	4	2	3
ENSG00000197147	126	144	170	192	277	178	148	104	127	128	162	125	162	162	147	125	107	114
ENSG00000171488	741	651	834	669	1008	833	992	714	783	868	783	615	681	946	711	750	791	772
ENSG00000272931	42	34	31	20	38	26	29	21	22	33	29	28	25	35	25	25	20	33
ENSG00000171492	1377	1087	1536	1411	2002	1426	1636	1296	1360	1438	1529	1167	1340	1578	1218	1228	1361	1468
ENSG00000272672	1	0	1	0	0	0	1	1	0	0	0	2	0	0	0	0	1	1
ENSG00000228175	19	17	18	21	30	18	16	16	14	29	19	26	11	14	16	15	20	16
ENSG00000162664	1116	891	1204	1193	1558	1258	1247	773	841	1142	1361	929	965	1396	1087	780	869	918
ENSG00000233593	74	48	68	45	78	65	76	57	62	67	62	42	56	79	51	58	68	81
ENSG00000232882	38	40	53	56	70	66	53	52	55	48	33	32	55	67	38	54	62	58
ENSG00000122482	727	588	766	873	1230	964	873	643	737	748	706	549	717	962	748	659	764	721
ENSG00000097046	305	264	430	274	565	381	289	210	219	445	448	305	370	455	372	283	234	244
ENSG00000241318	8	4	4	2	5	3	6	9	7	4	3	5	8	5	5	6	7	9
ENSG00000069702	145	115	136	218	301	207	342	279	400	157	158	102	181	234	183	328	354	378
ENSG00000172031	100	52	96	87	91	85	73	61	65	91	109	68	68	96	71	66	102	82
ENSG00000230667	40	38	51	35	45	50	24	26	29	41	37	36	38	37	27	39	44	21
ENSG00000189195	71	53	73	93	130	72	79	44	52	64	65	70	57	92	71	51	62	57
ENSG00000174842	133	96	177	160	193	172	140	79	108	126	159	93	122	164	98	90	127	107
ENSG00000122484	536	458	633	625	826	637	734	428	523	573	607	414	500	699	548	443	562	539
ENSG00000067208	642	510	746	645	775	700	797	601	705	683	716	475	549	763	520	655	770	728
ENSG00000122406	7618	4947	7508	6674	8710	7649	5997	5771	6358	7970	8557	5627	6897	8312	5953	5424	6449	6189
ENSG00000154511	204	134	200	219	324	239	256	166	195	195	206	139	179	292	199	156	174	199
ENSG00000207523	3	0	4	1	6	6	5	0	1	3	8	3	6	3	3	2	3	0
ENSG00000143033	546	444	613	694	1045	826	630	377	489	604	652	460	651	952	667	450	483	462
ENSG00000117500	1415	832	1204	1603	1899	1432	2149	1611	1796	1025	1122	874	1035	1568	1126	1350	1913	1892
ENSG00000122483	285	192	277	278	326	310	302	217	229	285	343	199	232	325	282	217	276	250
ENSG00000223745	211	183	170	232	285	275	236	178	143	210	174	136	156	188	201	105	160	170
ENSG00000229567	0	0	2	1	0	0	0	0	0	0	1	0	0	2	0	0	0	0
ENSG00000117505	1650	1157	1585	1496	2035	1540	1376	1175	1401	1659	1731	1116	1344	1645	1251	1189	1415	1556
ENSG00000137942	935	779	1072	982	1287	1001	1156	915	1023	1027	987	754	869	1151	797	886	995	1053
ENSG00000137936	1774	1384	2040	1607	2070	1613	1333	988	1086	1805	1824	1328	1424	1807	1353	902	1160	1121
ENSG00000211575	0	0	0	0	0	0	0	0	0	0	0	0	0	0	0	0	1	0
ENSG00000260464	3	11	5	8	11	7	5	5	5	9	8	10	9	2	6	6	5	6
ENSG00000067334	1108	698	1087	1062	1341	1142	888	654	712	1016	1152	790	878	1276	901	622	785	749
ENSG00000023909	1120	688	941	1157	1362	1104	860	646	823	862	987	686	813	1250	873	681	876	854
ENSG00000137962	16693	12580	15710	14234	18908	15978	13712	9602	11438	16042	16143	10987	11524	15712	12231	8715	11093	11101
ENSG00000236098	33	27	28	38	42	41	26	26	26	31	23	23	18	39	26	31	30	26
ENSG00000117528	2758	1890	2699	2541	3201	2589	2771	1992	2091	2265	2606	1877	1936	2719	2041	1839	2247	2286
ENSG00000117525	12488	7383	12492	9339	14504	14570	6766	5690	7543	21457	19226	9781	15199	19081	13306	7000	10508	8272
ENSG00000224081	50	59	70	41	95	75	67	33	54	103	82	58	78	114	67	67	58	67
ENSG00000263526	0	0	0	0	0	0	0	1	0	0	0	0	0	0	0	0	0	0
ENSG00000143036	243	190	240	227	312	226	296	249	274	223	240	156	176	238	191	231	215	277
ENSG00000117519	5853	3971	5056	5691	7571	5876	6238	4831	5586	4931	6474	3972	5189	6770	5447	5148	5280	6298
ENSG00000235501	95	65	84	89	139	88	113	58	74	61	83	60	67	108	73	67	69	94
ENSG00000172339	312	214	270	296	338	250	283	201	227	236	291	215	213	331	203	184	207	292
ENSG00000152078	2957	2209	3312	2749	3605	2806	2976	2172	2377	2913	3296	2418	2372	3243	2397	2505	2802	2685
ENSG00000271092	32	19	23	20	32	24	33	12	16	24	27	25	15	16	20	10	29	17
ENSG00000231992	4	3	8	5	14	3	5	0	1	6	1	4	3	4	6	3	5	4
ENSG00000122481	172	116	191	161	209	166	171	144	125	170	171	139	145	188	144	114	142	134
ENSG00000271252	0	1	1	0	0	1	0	1	0	3	0	2	0	1	0	1	0	1
ENSG00000228502	85	75	80	50	133	63	55	47	70	61	70	62	88	49	60	64	60	58
ENSG00000137970	937	684	1044	953	1208	1133	882	929	1025	1141	1193	839	1054	1141	741	857	1007	910
ENSG00000117569	394	247	336	366	415	373	393	233	277	293	377	215	237	404	325	248	330	333
ENSG00000188641	3995	3438	5083	3804	5033	3623	3213	2553	2411	4005	3917	3380	3060	3711	2880	2247	2585	2553
ENSG00000228057	9	11	17	14	7	5	11	14	8	14	10	7	8	17	16	9	9	10
ENSG00000225206	54	47	58	58	88	70	72	45	38	65	55	46	52	74	73	40	51	46
ENSG00000280040	4	1	3	2	5	4	3	3	3	6	5	3	5	4	1	0	4	5
ENSG00000162627	1063	904	1195	976	1487	1154	899	810	829	1129	1212	889	1138	1251	1013	986	914	988
ENSG00000156869	199	180	210	209	237	161	306	161	172	142	215	162	104	168	130	148	150	206
ENSG00000162688	934	829	1112	1147	1446	1172	1284	904	969	1004	1011	746	848	1202	883	947	1045	1109
ENSG00000228084	20	15	15	18	28	24	25	15	11	15	18	17	15	18	19	15	19	18
ENSG00000117620	1730	1391	1774	1743	2106	1637	2005	1236	1502	1462	1623	1196	1188	1726	1287	1235	1567	1592
ENSG00000212248	1	0	0	0	0	0	0	0	0	0	0	0	0	0	0	0	0	0
ENSG00000156875	186	126	151	210	257	131	206	110	158	144	167	110	131	182	149	89	165	225
ENSG00000156876	415	350	533	429	628	520	481	423	419	482	526	357	465	527	411	483	463	463
ENSG00000122435	404	335	426	366	503	425	416	226	290	392	457	309	335	451	295	220	275	306
ENSG00000122477	17	9	15	9	21	7	15	13	9	7	11	11	10	10	10	12	7	15
ENSG00000137992	485	455	555	570	651	541	601	486	498	491	511	399	462	571	377	427	471	591
ENSG00000137996	913	580	898	932	1285	949	881	794	833	894	960	643	831	1051	822	743	852	911
ENSG00000207750	1	0	0	1	0	0	1	1	0	2	0	0	1	1	1	1	0	0
ENSG00000079335	158	135	184	209	261	208	179	144	156	162	160	123	159	219	162	149	159	158
ENSG00000234332	10	5	12	17	17	15	10	7	9	18	21	9	11	23	16	8	8	9
ENSG00000162694	429	413	490	509	753	517	609	394	448	440	477	389	468	551	464	430	452	481
ENSG00000273204	13	9	9	9	14	8	11	13	13	5	12	9	9	8	12	12	6	6
ENSG00000162695	1582	1130	1565	1758	2155	1785	1899	1327	1508	1387	1572	1057	1333	1886	1337	1229	1527	1642
ENSG00000117543	494	348	504	557	661	524	451	391	409	505	564	406	464	583	432	359	434	452
ENSG00000235795	7	2	4	6	9	11	4	3	1	7	4	1	3	9	5	3	6	4
ENSG00000233184	84	60	89	91	126	84	79	59	45	96	76	70	66	98	86	43	63	66
ENSG00000170989	15	9	10	7	11	15	11	9	7	14	20	10	11	11	18	12	14	11
ENSG00000183298	225	134	159	160	258	200	125	153	210	236	269	148	204	196	178	161	176	181
ENSG00000185946	350	322	317	349	474	353	386	220	247	324	266	233	242	370	301	194	261	306
ENSG00000240038	127	119	96	138	168	168	156	81	94	117	124	108	95	163	123	80	89	95
ENSG00000227850	39	34	47	35	65	52	41	40	43	41	50	38	45	34	32	50	45	35
ENSG00000232952	68	44	51	50	91	50	50	37	43	43	45	47	51	54	53	43	52	49
ENSG00000198890	1792	1182	1770	1740	2448	1717	1788	1652	1680	1664	1853	1309	1784	2029	1617	1593	1808	2029
ENSG00000162631	1511	1221	1912	1262	1663	1590	996	917	946	1842	1943	1347	1476	1704	1308	1089	1173	915
ENSG00000224550	6	9	11	2	7	3	11	1	3	9	5	4	3	9	4	5	4	9
ENSG00000134215	756	748	905	954	1544	726	958	575	505	483	609	637	536	697	624	469	369	530
ENSG00000085491	2130	1696	2297	2090	2936	2469	2080	1711	1811	2222	2309	1556	1994	2511	1979	1796	1861	1938
ENSG00000162636	773	891	1242	718	1272	1011	450	368	447	1273	1271	888	1151	1134	812	531	465	451
ENSG00000162639	185	135	230	194	327	229	160	157	142	238	207	157	220	246	181	142	154	171
ENSG00000285923	6	4	5	9	7	8	6	4	3	4	6	5	6	7	5	3	5	4
ENSG00000134186	2339	1647	2251	2356	2863	2339	2287	1698	1782	2292	2510	1732	1925	2567	2143	1530	2011	1987
ENSG00000116266	1425	953	1375	1264	1656	1407	1305	1017	1101	1189	1246	870	1091	1380	992	914	1237	1237
ENSG00000121957	1288	1069	1562	1171	1709	1292	1130	979	1025	1498	1575	1101	1242	1410	1130	1060	1070	1103
ENSG00000121940	2183	1539	2252	2442	3052	2379	3080	2107	2169	1955	2174	1589	1742	2455	1820	1749	2269	2376
ENSG00000085433	766	592	807	605	836	678	684	465	479	653	751	548	558	683	539	437	527	534
ENSG00000244716	374	224	328	261	461	293	303	262	274	308	368	268	339	365	294	259	272	325
ENSG00000228665	1	1	0	2	0	0	0	0	0	1	0	1	1	0	0	0	0	1
ENSG00000197780	1204	795	1040	1098	1221	1026	901	775	861	1015	1088	802	802	1038	834	660	924	856
ENSG00000273382	141	97	140	122	155	97	127	99	157	113	130	93	106	115	68	96	138	145
ENSG00000215717	1535	987	1447	1360	1673	1283	904	732	832	1244	1468	968	1100	1394	1063	629	804	838
ENSG00000116299	26	26	29	46	56	46	68	35	46	29	22	20	33	73	47	32	40	40
ENSG00000031698	9478	5659	8410	8583	10133	7583	7301	5943	6518	8113	9017	6297	6593	9155	6632	4641	6450	7006
ENSG00000143126	12344	12846	15720	15657	20204	11522	20173	10491	11703	11893	12285	11012	9142	13282	10960	10051	12252	14129
ENSG00000134222	2054	1396	1942	1883	2292	1703	2003	1564	1842	1925	2442	1632	1665	2109	1600	1626	1929	2088
ENSG00000134243	5614	4434	6035	6224	8566	5882	8508	6450	7477	5987	5842	4516	5329	7032	5098	6218	7167	7918
ENSG00000143106	6233	3800	5608	5582	7119	5717	4982	4164	4546	5388	6009	4157	4714	6276	4697	3936	5008	5005
ENSG00000162650	584	370	542	580	711	506	521	357	398	577	679	455	436	597	493	334	479	496
ENSG00000174151	967	707	1024	982	1391	1033	1091	718	749	900	1018	718	844	1155	879	687	800	888
ENSG00000181754	763	518	802	766	1005	669	778	640	650	714	692	541	621	824	643	554	713	748
ENSG00000065135	7178	4757	6733	6987	9026	7350	5978	4945	5674	6762	7431	5040	6163	7924	6005	4600	5658	5547
ENSG00000116337	1160	971	1215	1372	1689	1180	1709	1117	1402	1375	1447	1025	1178	1432	1165	1067	1518	1611
ENSG00000168765	369	303	367	384	555	321	472	386	360	298	282	251	291	354	337	352	372	460
ENSG00000213366	43	39	41	52	67	43	65	37	35	38	31	30	22	37	32	24	34	47
ENSG00000134202	387	220	343	363	393	337	306	271	322	271	302	213	248	404	251	265	329	319
ENSG00000198758	99	71	98	58	76	61	160	107	104	68	78	79	54	53	39	84	139	118
ENSG00000228420	3	1	2	1	0	3	0	0	1	0	1	1	0	1	2	1	1	1
ENSG00000235005	0	0	0	1	9	1	0	0	7	0	7	0	0	8	8	1	4	0
ENSG00000261055	9	5	12	4	8	10	14	9	5	1	10	7	9	8	12	11	13	4
ENSG00000184371	5034	3010	4096	6152	7325	8386	7229	5522	7807	4378	5713	2602	5867	7390	6398	6299	8443	6229
ENSG00000168710	9417	6482	8885	9450	11169	8960	9619	8400	9239	8320	8611	6253	7298	9285	7179	7220	9479	9355
ENSG00000143093	1378	894	1194	1443	1713	1306	1569	1104	1251	1219	1296	839	1020	1444	1225	902	1370	1437
ENSG00000258634	479	309	478	535	697	522	778	555	650	505	481	334	436	583	428	429	686	668
ENSG00000197106	660	580	932	793	1036	830	805	634	588	948	837	658	791	941	768	645	848	730
ENSG00000224965	7	4	3	0	4	3	1	1	3	1	1	1	1	1	2	0	1	2
ENSG00000116396	481	378	539	537	669	538	725	456	516	553	591	372	479	646	533	449	625	620
ENSG00000227963	18	14	21	15	19	13	20	18	13	12	14	10	23	24	26	16	20	20
ENSG00000162775	705	599	831	807	1004	761	800	475	554	654	799	477	582	844	619	536	592	741
ENSG00000224699	63	53	65	47	80	62	73	45	45	69	62	47	31	64	49	56	44	57
ENSG00000168679	8	7	5	13	13	6	11	1	9	8	10	8	6	9	11	6	8	10
ENSG00000273373	32	26	31	27	50	32	44	27	24	32	39	26	20	32	29	29	16	33
ENSG00000134248	1765	1110	1616	1464	1938	1584	1394	1302	1273	1466	1571	1142	1293	1515	1251	1143	1437	1384
ENSG00000143125	8	1	7	7	7	7	4	7	5	6	0	3	4	1	0	1	6	4
ENSG00000121931	1643	985	1439	1675	1984	1554	1351	973	1048	1335	1511	1131	1134	1759	1360	853	1173	1099
ENSG00000273010	15	12	17	18	29	22	13	13	14	26	13	9	15	24	12	10	13	21
ENSG00000156171	1236	790	1173	1132	1319	1150	1066	880	888	983	1104	803	872	1100	827	686	957	898
ENSG00000134255	783	576	798	779	987	779	616	375	393	665	752	574	531	843	640	348	424	422
ENSG00000272982	1	3	3	1	1	0	1	0	0	3	0	1	0	1	1	2	0	0
ENSG00000273221	6	5	16	10	18	14	9	0	3	9	8	9	8	10	6	9	14	2
ENSG00000162777	330	235	369	277	460	335	277	204	199	301	338	230	288	324	243	196	218	257
ENSG00000085465	59	37	38	68	73	61	75	32	67	51	80	49	45	71	44	45	68	69
ENSG00000260948	24	26	36	39	42	34	45	13	24	25	30	14	22	38	26	18	29	32
ENSG00000243960	7	6	9	7	14	7	11	8	13	8	8	1	5	6	6	9	5	9
ENSG00000116455	849	574	775	788	1020	788	877	619	793	850	1068	683	777	962	730	621	791	815
ENSG00000116459	3680	2544	3693	3452	4354	3667	3443	3069	3377	3555	3981	2646	3135	3719	2743	2694	3232	3269
ENSG00000143110	15	12	9	16	14	16	15	8	4	12	18	8	9	10	10	6	12	23
ENSG00000116473	1487	1043	1512	1304	1989	1775	1318	1255	1461	1635	1649	1130	1564	1845	1231	1368	1471	1389
ENSG00000197852	118	59	95	105	134	92	94	78	71	83	94	80	88	111	96	59	95	87
ENSG00000064703	683	485	692	672	939	690	685	492	545	648	698	539	576	837	600	501	549	571
ENSG00000171385	40	18	40	41	47	53	45	46	68	35	28	13	36	61	23	53	74	65
ENSG00000143079	1243	1045	1501	1372	2005	1664	897	657	747	1471	1504	1084	1338	1842	1351	766	768	702
ENSG00000134245	199	270	303	232	452	281	275	175	178	289	310	273	295	278	274	252	197	228
ENSG00000273483	5	4	6	4	5	4	7	7	3	5	1	0	3	4	7	4	5	6
ENSG00000007341	477	287	387	432	541	430	461	307	319	374	448	302	329	466	334	258	377	464
ENSG00000116489	4750	3621	6105	4669	7005	6856	1194	700	615	4202	5832	4048	4214	6710	5314	798	744	549
ENSG00000155363	3943	3066	3830	4946	6964	4628	5600	3696	4458	3830	3968	2755	3877	5337	4019	3438	4043	5184
ENSG00000155366	8124	4695	7699	7112	8915	7053	5921	5164	6597	8498	9022	5494	7294	9314	6412	4905	7114	6805
ENSG00000155367	90	60	85	76	90	66	90	59	66	53	68	53	57	92	57	59	69	84
ENSG00000184599	4	0	1	6	3	6	4	3	0	3	5	5	1	6	4	1	6	1
ENSG00000155380	3925	2490	3749	3569	4380	3859	2326	1375	1498	3172	4027	2762	2619	4292	3029	1268	1645	1568
ENSG00000226419	65	37	85	56	87	68	80	51	51	89	116	54	62	100	60	50	42	65
ENSG00000198799	749	528	721	772	995	783	906	559	652	623	726	534	566	819	570	506	653	684
ENSG00000081026	581	548	765	713	1008	810	804	569	648	677	777	530	669	834	621	715	681	698
ENSG00000232499	160	126	157	153	231	162	110	78	109	134	147	120	121	171	130	128	120	108
ENSG00000116793	1086	771	1076	1065	1574	1136	1098	745	854	1018	1147	776	1017	1414	1068	790	867	988
ENSG00000232450	13	19	26	18	44	29	20	11	11	24	25	15	19	16	23	23	16	13
ENSG00000081019	634	455	641	643	757	638	632	501	561	586	676	431	520	661	487	473	585	627
ENSG00000134262	455	328	470	418	581	463	462	336	340	474	493	349	399	539	374	295	353	413
ENSG00000118655	378	355	599	422	692	529	422	349	371	587	611	368	569	572	484	406	409	380
ENSG00000163349	3035	3201	4204	3908	5123	4192	3317	2189	2436	3520	3680	2738	3184	4273	3220	2519	2532	2524
ENSG00000116774	147	113	108	177	207	110	150	68	68	46	92	81	61	96	109	58	71	94
ENSG00000197323	3593	2855	3649	3786	4951	3929	3544	2284	2607	3134	3375	2524	2915	4027	3242	2357	2906	2779
ENSG00000116752	928	563	852	815	1048	902	707	645	619	839	855	624	729	998	713	584	718	740
ENSG00000175984	248	140	190	205	306	223	309	221	231	190	187	145	151	251	176	186	234	280
ENSG00000213281	4129	2952	4175	4242	6171	5397	4041	3513	3939	4366	4694	2860	4438	5494	4176	3871	4059	4176
ENSG00000009307	20487	14582	20812	19273	25011	20435	19637	17321	18700	20448	21244	14527	18259	22198	16756	16331	19611	20171
ENSG00000052723	1038	990	1383	1106	1799	1405	592	309	339	1152	1487	1037	993	1611	1151	453	349	397
ENSG00000134198	178	144	250	240	396	294	332	185	223	213	255	190	233	369	255	266	248	207
ENSG00000228035	13	14	15	17	30	12	14	6	9	10	5	8	7	9	12	3	4	6
ENSG00000134259	31	17	23	28	32	26	17	23	20	23	11	14	21	25	28	14	31	19
ENSG00000173218	2533	1915	2847	2749	3680	2842	3418	2483	2785	2627	2891	1997	2409	3322	2370	2599	2869	3016
ENSG00000163393	481	177	309	324	435	293	282	331	357	397	286	208	246	358	279	154	360	360
ENSG00000173212	25	7	10	25	20	17	13	13	15	11	8	5	10	29	24	9	22	23
ENSG00000163399	21865	14037	21029	22854	26806	20148	24961	18330	21788	18108	20818	13857	16707	23449	16739	14953	20512	21586
ENSG00000224950	12	22	20	20	19	17	42	25	25	11	16	15	17	19	17	16	15	17
ENSG00000116815	617	376	525	517	638	526	647	419	472	410	505	364	382	495	407	359	569	499
ENSG00000177173	11	8	9	7	17	15	13	6	7	5	9	11	8	10	5	11	9	8
ENSG00000143061	2743	2539	3579	3627	5479	4349	3236	1960	2291	3085	3516	2171	3417	4464	3287	2192	2212	2490
ENSG00000272715	3	4	0	1	3	0	1	0	5	1	3	5	3	0	0	3	5	4
ENSG00000134247	2337	1908	2704	3097	4424	3309	5121	3492	4170	2573	2545	1764	2707	3658	2636	3618	4213	4459
ENSG00000134256	26	22	33	34	47	29	60	46	30	32	31	20	22	34	41	39	39	52
ENSG00000236137	5	10	7	8	11	11	10	5	5	5	7	6	5	8	6	8	4	5
ENSG00000116830	1374	1224	1510	1330	1906	1484	1699	998	1111	1459	1766	1236	1093	1630	1313	1199	1128	1258
ENSG00000215930	1	0	0	0	0	0	1	0	0	1	0	0	0	0	0	0	0	0
ENSG00000134253	172	149	138	139	256	166	173	95	109	154	143	141	135	179	150	110	120	147
ENSG00000271427	8	0	3	3	0	4	2	5	2	1	0	2	3	12	5	3	1	5
ENSG00000198162	2509	2306	2933	2985	3945	2902	3603	2746	2999	2676	2367	1927	2260	2994	2328	2702	3071	3214
ENSG00000183508	15	10	9	15	17	16	19	7	12	16	19	11	10	15	19	7	23	14
ENSG00000228217	7	9	8	9	9	10	6	4	1	8	4	4	4	11	7	3	3	5
ENSG00000196505	432	285	379	361	450	382	354	250	293	346	394	280	304	429	330	249	327	301
ENSG00000065183	1113	874	1192	1146	1425	1171	1060	866	838	1164	1266	875	985	1194	986	747	865	937
ENSG00000092607	1007	816	1074	1211	1495	978	1217	869	912	786	825	653	753	942	812	630	819	889
ENSG00000116874	577	412	630	638	850	625	493	394	414	512	616	419	541	679	517	389	416	455
ENSG00000231365	297	262	370	376	488	389	317	206	216	386	394	275	342	466	369	219	263	267
ENSG00000143067	145	99	137	170	182	166	160	133	150	144	139	102	164	221	136	124	192	200
ENSG00000092621	2423	1632	2257	2434	2912	1736	1817	1938	1881	2266	2083	1829	1942	2060	1609	1245	1884	2285
ENSG00000134250	6986	7577	9245	8624	11798	9361	13624	7236	8965	8231	8799	6060	7149	9906	7816	8218	9015	9410
ENSG00000265808	1932	1315	1877	1855	2290	1821	1358	1214	1279	1846	1931	1284	1587	2098	1508	1056	1247	1465
ENSG00000223804	72	36	80	49	82	68	66	93	67	111	76	75	52	76	58	75	78	56
ENSG00000273727	0	1	0	0	0	0	0	3	0	0	0	0	0	2	0	0	3	0
ENSG00000270231	479	362	419	485	635	520	663	354	541	503	576	343	418	585	485	384	543	513
ENSG00000275131	95	94	97	80	111	104	173	110	105	104	103	74	75	116	84	98	93	132
ENSG00000273136	172	145	156	218	251	235	216	164	189	202	199	123	151	216	195	154	183	181
ENSG00000287979	0	1	4	0	2	0	1	2	0	0	1	0	0	1	0	1	2	0
ENSG00000226067	366	244	388	358	440	347	333	300	312	371	451	274	341	410	316	266	303	329
ENSG00000277610	1	6	5	9	9	7	11	4	4	0	4	4	5	4	7	5	10	6
ENSG00000188610	194	135	180	191	206	192	137	147	136	190	235	166	163	219	165	170	162	177
ENSG00000171943	386	296	414	344	461	371	511	320	373	386	431	312	302	421	296	354	438	437
ENSG00000272583	5	9	8	9	6	5	6	6	8	4	5	1	5	7	9	6	4	0
ENSG00000231752	69	95	113	97	161	95	111	66	79	105	89	71	95	100	82	70	73	95
ENSG00000277702	0	1	0	0	3	0	1	1	0	0	0	0	0	2	4	1	0	0
ENSG00000206737	0	0	0	0	0	0	0	1	0	0	0	0	0	0	0	0	0	0
ENSG00000242352	8	3	11	15	9	14	7	14	4	4	10	6	4	9	4	13	8	10
ENSG00000263513	40	20	36	40	49	36	41	27	42	38	62	32	29	42	31	30	35	33
ENSG00000270872	51	39	60	55	91	54	61	58	95	125	119	63	71	105	53	77	58	94
ENSG00000207205	0	0	0	1	0	0	0	3	0	0	0	0	0	0	1	0	5	0
ENSG00000266338	443	372	442	481	606	475	592	347	407	510	555	306	362	470	413	310	439	547
ENSG00000278099	0	0	1	0	0	0	0	1	0	0	1	0	0	0	0	0	1	2
ENSG00000277918	0	1	0	0	0	1	0	0	0	0	0	0	0	0	0	0	0	0
ENSG00000196369	191	133	149	176	155	187	232	202	237	189	171	137	102	267	128	177	169	196
ENSG00000271644	5	1	7	3	10	4	6	3	5	9	7	1	5	9	5	3	4	9
ENSG00000215784	80	74	119	97	75	93	77	92	91	96	97	67	102	173	81	95	78	85
ENSG00000272419	267	227	310	315	373	256	429	289	326	280	287	221	236	323	242	240	315	344
ENSG00000281571	25	9	11	22	34	14	19	15	20	12	28	12	8	20	18	21	10	31
ENSG00000223612	29	39	34	35	57	29	43	10	44	27	35	32	38	48	37	44	43	35
ENSG00000276216	0	1	1	5	3	0	0	3	0	1	1	5	0	2	1	1	5	0
ENSG00000270722	0	0	0	0	3	0	0	4	0	0	2	0	0	1	0	0	3	0
ENSG00000272150	51	28	56	63	81	58	77	57	53	59	53	37	45	68	52	44	70	71
ENSG00000117262	279	131	216	209	284	234	280	213	194	258	314	229	241	349	213	169	238	293
ENSG00000174827	68	27	57	61	66	43	105	72	51	29	41	37	21	51	32	26	34	54
ENSG00000265491	1288	910	1183	1366	1773	1441	1354	1012	1140	1223	1349	899	1126	1469	1095	892	1105	1247
ENSG00000186141	1184	812	1067	1190	1468	1210	1051	903	908	1137	1176	758	1029	1249	1106	737	987	1058
ENSG00000186364	78	50	66	70	114	73	85	45	54	71	68	76	61	78	55	41	70	61
ENSG00000131788	1828	1414	1880	1947	2686	1806	2125	1441	1555	1720	1889	1354	1495	2043	1604	1378	1545	1909
ENSG00000278549	0	0	0	1	0	1	0	0	2	0	0	1	0	0	0	0	0	2
ENSG00000143127	120	130	147	161	194	152	155	57	86	105	176	116	138	207	164	76	76	80
ENSG00000131779	844	584	881	871	1167	845	845	720	751	847	819	584	787	993	733	603	766	856
ENSG00000265241	5254	3354	5137	4927	6232	5031	4096	3359	3734	5032	5785	3709	4438	5746	4170	3068	3809	3983
ENSG00000211451	53	45	45	41	67	38	46	52	48	54	64	45	45	40	39	47	31	63
ENSG00000271601	1936	1508	2175	2029	2585	2075	1800	1481	1650	2100	2335	1541	1977	2374	1787	1600	1819	1894
ENSG00000272031	28	25	30	44	46	35	35	13	20	34	40	29	22	39	31	15	26	21
ENSG00000121851	235	150	232	193	250	190	195	182	186	229	223	151	175	228	173	147	186	203
ENSG00000265972	22807	15344	18215	21494	26200	20231	16863	15137	18370	20723	19001	12159	17476	22011	15973	10844	16404	20685
ENSG00000287190	4	6	1	6	3	0	10	4	10	0	3	1	0	2	0	1	4	1
ENSG00000271425	59	68	53	68	72	72	101	59	61	57	72	63	78	78	89	70	98	80
ENSG00000277406	22	18	14	16	19	27	18	14	19	13	20	11	20	21	15	13	14	14
ENSG00000273768	0	2	0	0	2	0	0	4	0	0	2	1	0	1	0	0	0	0
ENSG00000287978	8	10	10	11	16	13	31	15	11	12	7	11	7	10	10	1	15	13
ENSG00000268043	556	401	425	567	671	542	615	416	487	491	500	363	402	555	493	360	546	558
ENSG00000225603	8	12	18	11	15	5	6	7	5	7	9	10	14	14	7	14	8	16
ENSG00000230832	18	5	12	10	22	11	7	6	10	4	11	12	15	11	6	5	8	7
ENSG00000131791	529	435	512	585	725	691	574	349	403	544	655	394	508	734	557	379	427	483
ENSG00000180867	1234	738	1018	1116	1495	1139	1153	956	1049	1023	1056	749	923	1317	909	841	1055	1248
ENSG00000131781	68	61	50	69	94	54	50	50	58	51	47	35	57	68	56	46	35	75
ENSG00000226015	140	102	126	125	166	138	90	76	110	118	145	92	116	125	93	92	107	100
ENSG00000131778	37	32	20	35	41	27	38	15	39	35	46	26	20	28	24	22	32	41
ENSG00000278811	2280	1754	2482	2082	2987	2259	2047	2099	1905	2675	2031	1712	2131	2274	1763	1468	1995	2163
ENSG00000207209	0	0	0	0	0	1	3	0	0	0	0	0	0	0	0	1	1	0
ENSG00000116128	878	805	1171	1352	1711	1239	1495	915	1028	997	1014	761	1021	1416	1019	886	1113	1162
ENSG00000162836	379	374	449	475	620	476	358	257	272	437	391	328	427	530	476	259	309	281
ENSG00000188092	84	50	147	135	105	65	107	101	85	71	86	64	52	86	62	74	105	80
ENSG00000206585	1	0	0	1	1	0	0	1	0	0	0	0	0	1	0	0	0	0
ENSG00000263956	187	114	165	157	216	194	205	131	162	181	213	112	129	214	129	128	144	190
ENSG00000198658	8	5	4	1	4	3	9	3	7	0	6	6	4	8	4	1	3	5
ENSG00000199879	0	0	0	0	0	0	1	1	0	1	0	1	0	1	0	0	0	0
ENSG00000274020	164	123	154	184	226	210	210	145	147	151	191	111	165	184	169	131	178	185
ENSG00000283676	0	1	0	3	0	0	0	0	0	1	0	0	0	0	0	3	1	0
ENSG00000202408	1	1	1	0	1	0	1	0	0	1	0	0	0	0	0	0	0	0
ENSG00000272824	2	6	8	8	5	1	6	1	3	3	1	2	2	0	4	0	3	1
ENSG00000207340	2	1	6	5	3	0	4	4	4	0	0	1	3	5	1	1	3	4
ENSG00000252135	0	1	0	0	0	0	0	0	0	0	0	0	0	0	0	0	0	0
ENSG00000238825	0	0	0	0	0	0	0	2	0	0	0	0	0	0	0	0	1	0
ENSG00000201183	1	1	0	0	2	0	0	2	0	1	1	0	0	1	1	1	1	0
ENSG00000225871	5	7	3	5	6	3	4	4	7	7	5	2	1	5	10	6	1	3
ENSG00000280649	39	24	53	48	74	38	29	31	37	45	51	21	48	57	54	32	29	32
ENSG00000274210	1	2	1	0	2	0	0	3	0	4	2	1	1	1	0	0	2	1
ENSG00000270629	67	62	90	80	105	103	106	69	72	78	89	54	60	106	74	99	83	87
ENSG00000177144	1	0	1	0	1	1	14	0	7	0	22	0	0	0	10	1	3	6
ENSG00000178104	617	528	742	572	855	634	755	569	624	706	719	538	684	771	547	582	659	727
ENSG00000269713	425	318	413	414	481	418	489	353	418	432	481	297	329	493	356	338	392	440
ENSG00000274265	73	55	72	84	129	98	54	51	55	85	101	41	101	107	87	52	45	80
ENSG00000215861	6	1	5	9	14	2	1	1	4	5	1	6	0	0	9	5	1	4
ENSG00000272755	0	1	0	1	0	1	3	1	4	1	3	1	1	1	3	3	3	0
ENSG00000274423	3	4	7	7	6	4	1	4	6	10	7	2	3	7	7	3	1	1
ENSG00000263464	20	17	22	14	20	15	4	4	7	16	23	8	18	11	13	6	6	8
ENSG00000277147	131	80	126	124	167	156	123	95	111	116	159	91	111	163	102	108	101	109
ENSG00000206828	1	4	7	4	7	5	9	7	6	1	3	1	9	3	4	0	9	7
ENSG00000203814	13	15	10	17	23	10	21	16	13	16	8	12	10	15	17	12	13	21
ENSG00000183598	0	1	0	2	3	0	2	1	0	0	0	1	2	1	1	1	1	0
ENSG00000220323	189	138	165	191	260	160	246	156	141	141	167	137	131	187	193	153	179	207
ENSG00000261716	288	220	258	265	345	287	329	222	229	222	252	208	198	294	240	228	250	244
ENSG00000184678	221	173	154	257	340	196	291	167	208	173	156	160	141	253	233	171	222	242
ENSG00000184260	9	5	11	7	3	6	6	10	7	7	10	4	10	5	4	3	9	6
ENSG00000178096	300	170	245	205	292	191	169	143	158	227	259	176	218	263	196	124	165	210
ENSG00000159164	13	10	12	18	20	12	30	18	18	13	19	12	17	16	21	13	23	23
ENSG00000143368	4543	2808	4436	4285	5290	3872	3260	2375	2913	4360	4972	3262	3536	4935	3618	2223	3061	3006
ENSG00000014914	466	385	482	378	546	483	345	299	320	637	547	357	456	549	388	291	346	417
ENSG00000264522	1236	983	1295	1391	1838	1422	1343	848	994	1309	1358	971	1087	1688	1195	895	1025	1142
ENSG00000285184	31	19	36	31	54	43	21	35	21	32	29	29	34	36	29	31	23	21
ENSG00000136631	890	626	933	920	1139	949	1002	744	794	865	918	664	676	921	666	635	827	796
ENSG00000023902	582	368	623	575	785	543	519	462	476	604	665	473	656	724	591	431	564	543
ENSG00000143401	2622	1976	2927	2422	3358	2782	3056	2436	2791	2890	3467	2169	2373	3049	2187	2925	2859	3013
ENSG00000222222	1	0	0	0	0	0	1	0	1	1	0	0	1	1	0	0	0	0
ENSG00000117362	4854	2974	4381	3909	5446	3823	3529	3088	3384	4486	4625	3214	3592	4623	3557	2835	3522	3900
ENSG00000118292	15	9	13	11	16	10	7	3	9	14	13	1	15	22	18	7	11	13
ENSG00000159208	200	181	252	194	318	231	265	168	252	296	264	214	229	283	154	168	201	195
ENSG00000266472	1159	744	1193	1004	1431	1053	854	796	802	1163	1225	858	1000	1196	946	782	896	916
ENSG00000117360	1675	1069	1411	1550	1833	1539	1661	1185	1392	1497	1785	1104	1161	1672	1240	1037	1371	1533
ENSG00000163125	1850	1447	2058	1971	2680	2161	1875	1300	1403	1810	1979	1355	1615	2235	1677	1309	1451	1519
ENSG00000143374	617	392	635	618	753	562	564	468	511	659	692	480	550	709	514	423	594	601
ENSG00000143369	118	69	122	134	156	116	141	102	110	113	97	82	98	161	105	66	113	102
ENSG00000237781	22	16	17	24	16	13	35	27	28	25	20	24	23	22	30	15	48	26
ENSG00000143382	47	35	54	50	63	37	38	40	33	75	48	43	40	41	34	26	54	64
ENSG00000264553	0	0	0	0	0	0	0	0	0	0	0	0	2	0	0	0	0	0
ENSG00000203804	20	27	19	23	27	25	37	17	35	26	22	11	19	28	23	19	24	24
ENSG00000277452	2	5	6	3	5	4	7	1	4	4	4	0	3	3	1	1	1	2
ENSG00000274963	2	1	4	2	3	1	7	1	3	4	6	0	3	4	5	2	0	5
ENSG00000143384	17786	12957	15874	18259	21665	18339	15710	12437	14572	17311	16739	11556	14934	19395	15314	11257	16057	16208
ENSG00000253047	4	0	3	3	1	1	4	1	3	0	1	0	2	6	0	1	0	6
ENSG00000143420	5139	3715	4894	4517	6123	4567	4604	3778	4124	4333	4805	3630	3836	4690	3668	3545	4001	4222
ENSG00000276103	1	3	0	3	1	3	1	0	1	1	0	0	0	0	0	2	0	0
ENSG00000143457	895	660	865	962	1087	874	560	499	565	742	784	601	779	921	706	459	615	587
ENSG00000163131	383	232	435	350	435	546	322	158	321	398	605	206	347	617	290	298	317	269
ENSG00000143387	134	96	119	131	135	138	165	97	105	112	118	79	79	148	104	86	125	129
ENSG00000143437	1717	1176	1766	1894	2497	1872	1901	1370	1560	1729	1827	1211	1547	2114	1666	1308	1701	1697
ENSG00000200175	0	0	0	0	0	0	0	0	0	1	0	0	0	0	0	0	0	0
ENSG00000283324	393	240	333	292	479	403	251	256	277	387	391	269	356	376	314	263	315	288
ENSG00000143379	2008	1354	1911	2063	2780	2021	2166	1502	1659	1800	1912	1362	1556	2332	1750	1355	1652	1826
ENSG00000143418	12327	6942	10412	10366	12456	8795	10037	8441	9078	9474	10196	7485	7739	10478	7857	6246	9349	9998
ENSG00000259357	16	10	8	10	13	9	5	1	5	4	7	5	6	4	7	2	7	5
ENSG00000231073	2	0	0	0	1	1	2	3	1	1	1	3	1	2	0	3	2	0
ENSG00000143412	55	58	65	37	57	25	68	33	38	51	54	37	29	35	27	25	28	64
ENSG00000143409	247	248	306	322	386	304	399	255	261	244	252	219	245	354	249	265	292	324
ENSG00000143363	927	772	1090	929	1174	911	883	716	715	873	1032	705	777	974	779	728	714	802
ENSG00000163141	39	25	31	52	41	41	45	35	38	35	47	25	26	45	27	21	28	44
ENSG00000143443	97	62	91	75	109	59	82	53	67	75	101	61	70	75	69	52	71	87
ENSG00000197622	4654	3205	4364	4367	5551	5017	3977	3155	3698	4889	4967	3198	4303	5478	4064	2891	3955	3811
ENSG00000213190	211	177	213	242	281	222	232	153	150	199	219	194	192	254	189	111	149	159
ENSG00000143458	733	594	867	678	931	793	753	597	569	831	918	648	676	844	642	599	614	638
ENSG00000143434	249	236	251	310	377	249	308	187	165	287	266	228	186	242	243	127	193	235
ENSG00000163156	679	407	603	640	806	587	522	402	501	569	690	497	566	735	512	401	540	534
ENSG00000163155	286	222	270	291	397	276	288	240	247	277	250	214	253	319	254	189	225	259
ENSG00000163157	38	28	38	34	48	37	44	24	24	52	50	29	35	42	35	18	37	47
ENSG00000163159	1763	1076	1551	1525	1894	1461	1155	921	1113	1489	1715	1136	1305	1731	1244	871	1160	1212
ENSG00000143398	4591	3067	4210	4708	5687	4159	3706	3241	3655	4313	4309	2996	3599	4760	3757	2777	3683	3958
ENSG00000159352	5301	3006	4884	4707	5668	4748	4155	3606	3844	4841	5574	3661	4196	5477	3817	3016	4143	4203
ENSG00000232671	35	20	24	25	52	38	23	27	14	38	39	27	30	31	32	23	19	34
ENSG00000143373	2022	1622	2162	2070	2530	1650	2203	1529	1734	1924	2247	1556	1564	1883	1535	1317	1692	2024
ENSG00000143393	3058	2161	3001	3208	4019	2861	3398	2515	2872	2780	3076	2193	2501	3349	2557	2270	2858	3108
ENSG00000273481	1	2	0	1	0	1	0	0	4	0	2	0	0	1	0	1	0	0
ENSG00000143390	1962	1748	2246	2093	3068	2099	2228	1506	1590	1822	2315	1698	1846	2339	1878	1696	1496	1860
ENSG00000237976	20	7	16	5	14	13	16	14	8	11	14	11	11	16	10	7	8	10
ENSG00000159377	10220	6245	9417	9111	11683	8698	8122	6479	7441	8369	10152	7081	7652	9841	7397	6234	7866	7782
ENSG00000143442	2881	2268	2997	3131	3845	3008	3310	2084	2435	2788	2805	2070	2246	3392	2533	1932	2564	2587
ENSG00000143375	533	506	593	653	1103	688	872	540	651	748	623	480	674	861	628	520	603	834
ENSG00000143367	1371	803	1194	1356	1738	1670	998	931	966	1757	1578	895	1462	1775	1517	774	1285	1180
ENSG00000232536	8	6	2	1	5	3	4	3	5	4	5	4	1	5	7	5	4	6
ENSG00000207606	3	1	1	0	1	0	0	0	0	0	0	0	0	1	1	0	0	0
ENSG00000223861	0	2	3	1	0	3	0	2	0	1	3	1	1	5	3	4	2	0
ENSG00000143376	1613	1308	1769	1835	2369	1877	2240	1752	1905	1627	1607	1245	1611	2027	1487	1639	1978	1998
ENSG00000206635	0	0	0	0	0	0	1	0	0	0	0	0	0	1	0	0	0	0
ENSG00000143436	1179	707	1110	1076	1351	1100	899	737	830	1102	1178	795	929	1280	946	709	954	888
ENSG00000249602	4	1	1	5	10	6	7	3	6	4	2	1	3	4	1	1	8	6
ENSG00000268288	0	0	0	1	1	0	8	7	1	1	1	1	1	5	0	1	0	1
ENSG00000182134	377	207	247	340	398	275	318	236	277	239	297	197	194	293	257	204	297	343
ENSG00000203288	7	4	1	5	13	7	8	9	11	7	2	1	4	4	0	6	6	11
ENSG00000159445	297	239	313	280	382	322	230	158	174	318	325	213	264	376	272	166	184	213
ENSG00000197747	7131	4225	5555	6455	8247	6120	5895	5562	5508	5234	6013	4213	5139	6422	5340	4284	5166	6158
ENSG00000163191	11698	6581	11317	10354	14041	11855	9121	8861	10111	12116	12421	7726	11176	14071	10027	8400	10992	9967
ENSG00000238279	4	3	3	0	4	3	1	1	2	3	1	2	0	2	1	3	2	3
ENSG00000197956	86509	49101	65776	59753	76725	53117	48907	49675	48895	62424	65651	49217	46972	58556	49406	36178	46527	54144
ENSG00000196420	253	190	245	232	354	258	187	124	137	241	235	197	190	263	214	130	152	144
ENSG00000196154	34834	24436	32423	31452	40486	26271	27792	22401	23012	24543	30964	24783	21281	27475	23418	19824	20793	22848
ENSG00000188015	624	377	549	594	721	621	353	342	360	732	758	477	550	717	586	334	434	424
ENSG00000196754	4905	3206	3826	2951	3654	2787	1625	1583	1661	4091	3967	2946	2291	2662	2187	1020	1441	1654
ENSG00000285867	129	108	137	108	110	110	112	73	98	121	125	104	93	98	69	61	120	81
ENSG00000188643	23729	15089	23274	16762	21702	16400	12658	12095	13960	22243	22973	16340	16917	19645	13718	10756	14329	14276
ENSG00000189334	193	112	139	137	147	98	120	110	102	106	113	119	72	107	79	61	83	95
ENSG00000189171	3405	2065	2811	2180	2895	2260	1962	1745	1864	2643	2697	1963	1799	2335	1786	1421	1853	1963
ENSG00000271853	6	4	5	8	4	7	5	5	3	8	6	1	3	11	9	1	1	3
ENSG00000160678	114	88	131	72	127	79	156	125	111	94	111	85	74	67	80	113	114	110
ENSG00000272030	70	35	50	48	72	50	48	39	41	61	58	45	33	46	39	35	51	52
ENSG00000160679	3346	2120	3324	3098	4057	2986	2995	2243	2626	3130	3416	2295	2514	3413	2484	2005	2652	2688
ENSG00000143553	1777	1151	1710	1701	2387	1664	1438	1217	1295	1633	1846	1254	1537	1898	1524	1169	1330	1491
ENSG00000143621	7955	4686	7269	7514	9035	7318	6673	5365	6086	6927	8420	5565	6385	8369	6244	4824	6509	6221
ENSG00000169418	319	235	203	334	376	205	409	177	164	105	166	170	91	179	171	97	145	210
ENSG00000143624	2533	2131	2804	2966	3891	2837	2919	1657	1893	2632	3041	2059	2304	3269	2517	1541	1860	2187
ENSG00000143554	52	40	46	56	68	50	72	35	34	54	60	39	25	46	51	36	50	56
ENSG00000143614	1773	1409	1952	1974	2648	2096	2192	1468	1684	1878	1913	1380	1609	2307	1698	1502	1774	1773
ENSG00000284738	7	7	11	14	11	7	10	9	8	12	13	12	10	17	8	7	4	8
ENSG00000198837	2191	1609	2037	2419	3194	2184	3033	2133	2573	2532	2474	1551	1983	2434	2236	1830	2758	3043
ENSG00000160741	1826	1247	1801	1965	2436	2047	1841	1359	1626	2046	2214	1355	1897	2433	1819	1322	1863	1869
ENSG00000143570	43	35	43	49	58	37	36	32	36	51	48	36	43	49	35	31	46	59
ENSG00000276584	0	0	0	0	0	0	1	0	0	0	0	0	0	0	0	0	0	0
ENSG00000282386	18	6	12	10	22	11	11	10	9	18	19	7	10	22	19	15	11	24
ENSG00000273026	9	6	8	7	6	5	5	3	6	10	11	6	4	9	8	5	9	6
ENSG00000143578	125	142	199	158	240	174	130	84	98	188	193	129	176	208	190	101	95	83
ENSG00000143543	519	288	400	412	524	371	352	342	400	375	428	298	347	437	340	303	390	418
ENSG00000272654	8	9	12	9	11	4	15	8	13	8	10	7	8	11	12	14	13	13
ENSG00000143545	306	230	299	269	390	338	333	240	272	307	317	246	263	340	240	252	298	281
ENSG00000177954	4785	3177	4484	3843	5986	4116	3792	4119	4635	4605	4628	3315	4183	4610	3587	4133	4294	4758
ENSG00000231416	3	3	1	0	4	0	1	1	8	3	0	1	0	0	1	5	6	3
ENSG00000143549	12388	8166	13160	8064	9761	8208	9793	8782	9730	12787	14467	9489	7728	9489	6675	8200	10187	9794
ENSG00000163263	2	3	1	1	3	2	3	0	2	3	5	4	4	1	1	1	0	3
ENSG00000143612	5433	3315	4762	4967	6093	4486	4207	3924	3999	4436	4773	3448	3890	4925	3799	3044	3949	4418
ENSG00000143569	4967	3727	5259	5389	6742	4966	5630	3856	4364	4948	5273	3624	4215	5752	4438	3456	4527	4851
ENSG00000201129	0	0	0	1	0	1	0	0	1	0	1	0	0	0	0	1	0	0
ENSG00000143575	1903	1094	1627	1612	1915	1339	1295	1211	1302	1471	1705	1193	1317	1692	1311	952	1246	1379
ENSG00000143515	1214	871	1186	1133	1400	959	1350	1093	1315	1191	1036	846	925	1181	787	889	1382	1508
ENSG00000238365	2	0	0	2	0	0	1	3	1	1	1	0	1	0	1	1	0	0
ENSG00000160712	440	401	453	683	1010	527	1152	778	947	336	334	245	416	523	445	594	614	926
ENSG00000160714	1776	1261	1728	1692	2118	1649	1782	1497	1713	1531	1722	1228	1515	1802	1375	1396	1724	1732
ENSG00000233875	0	1	0	0	1	0	1	0	0	2	0	0	2	2	0	0	0	0
ENSG00000160710	10412	10352	11681	12817	18281	12688	12437	7961	10314	11049	11232	8104	9978	14576	9813	9087	8132	11459
ENSG00000287064	153	84	67	113	103	56	140	36	69	15	66	60	11	70	48	24	43	63
ENSG00000163344	643	444	654	618	804	577	583	457	455	570	711	489	471	607	487	397	427	495
ENSG00000163346	1557	1125	1383	1923	2440	1560	1815	1095	1123	956	1176	1025	1185	1694	1377	896	1163	1330
ENSG00000163348	1968	1502	2191	2120	2909	1948	2002	1489	1690	2085	2196	1527	1982	2446	1904	1473	1778	1983
ENSG00000271380	17	17	25	22	29	12	21	15	12	19	21	16	20	23	19	13	14	27
ENSG00000160691	6988	4629	6442	6778	7931	5917	6298	4803	5604	6720	7164	4725	5322	7068	5498	4236	6245	6706
ENSG00000173207	1561	1093	1590	1318	1817	1623	1106	906	944	1528	1969	1300	1347	1753	1290	1142	1089	1094
ENSG00000264349	7	9	3	10	17	14	11	5	9	8	13	6	5	5	9	7	0	5
ENSG00000160688	845	649	952	834	1051	706	745	630	634	880	897	730	793	901	677	517	671	737
ENSG00000160685	2651	1951	2606	3170	3574	1966	2905	2010	2061	1832	2050	1815	1753	2378	1808	1318	1917	2418
ENSG00000163354	24	28	18	20	19	27	34	1	10	23	24	22	15	28	18	12	26	27
ENSG00000232093	59	54	96	61	87	50	61	48	45	86	70	61	59	72	63	57	71	58
ENSG00000143537	3033	1872	2454	2785	3485	2172	3151	2410	2699	2597	2552	1885	1975	2737	2195	1717	2687	3255
ENSG00000243364	316	180	234	261	282	234	226	141	156	205	260	190	172	264	198	114	196	202
ENSG00000143590	133	97	110	127	162	113	123	95	126	90	99	77	106	137	100	101	120	136
ENSG00000169242	1871	1355	1820	1864	3370	2509	1996	1147	1782	1776	2325	1265	1871	2673	1908	1767	1568	1772
ENSG00000169241	1816	1048	1397	1432	1874	1340	1187	875	810	1028	1287	948	888	1293	1123	648	799	932
ENSG00000179085	689	374	477	523	597	357	542	398	433	404	539	376	337	448	395	263	431	544
ENSG00000163463	258	157	165	237	289	200	274	206	225	189	230	181	163	209	166	148	211	278
ENSG00000163462	61	46	51	53	104	61	93	60	67	81	67	57	58	78	65	63	73	95
ENSG00000185499	2719	2120	3024	3140	4682	3103	4973	3580	4378	3143	2783	2018	2375	3098	2362	3098	3938	4142
ENSG00000231064	62	30	34	44	62	42	51	45	40	59	53	33	25	36	50	37	63	66
ENSG00000169231	869	656	707	969	1306	974	915	690	684	919	774	636	744	1017	819	510	705	890
ENSG00000173171	577	318	541	502	667	478	467	396	338	532	567	441	419	517	437	306	450	443
ENSG00000236263	3	1	3	2	6	1	3	1	1	1	1	0	2	3	1	4	1	4
ENSG00000160766	76	47	86	68	105	68	87	53	52	101	85	72	66	103	66	44	72	77
ENSG00000236675	1	1	2	0	15	76	1	4	2	1	1	2	2	1	0	73	15	1
ENSG00000177628	1275	902	1353	1545	2046	1468	1540	1123	1278	1258	1509	1065	1171	1615	1170	1220	1327	1417
ENSG00000160767	872	565	736	999	1305	812	1250	850	1002	733	855	652	807	1103	874	761	1021	1172
ENSG00000116521	1724	1087	1597	1881	2190	1459	2025	1387	1484	1397	1619	1252	1248	1817	1415	1071	1573	1653
ENSG00000176444	1416	1067	1196	1358	1721	1254	1456	820	958	1279	1420	1012	992	1412	1200	755	1104	1270
ENSG00000143630	499	375	377	527	600	433	734	361	409	372	465	363	270	461	396	297	441	520
ENSG00000160752	9947	4938	5886	8289	7912	5586	8808	4795	4783	3773	6769	5085	3131	6310	5565	3053	5283	5918
ENSG00000225855	47	45	43	37	68	45	53	30	42	47	45	37	33	41	32	39	34	47
ENSG00000160753	668	519	695	750	1136	687	904	597	688	732	927	586	680	889	789	706	667	867
ENSG00000116539	2106	2150	2622	2815	3533	2993	3245	1797	2243	2438	2537	1722	1994	3102	2253	2006	2200	2353
ENSG00000283701	0	0	0	0	0	0	0	0	0	0	0	0	0	0	0	0	0	1
ENSG00000207134	0	0	0	0	0	0	0	1	0	0	0	0	0	0	0	0	0	0
ENSG00000235919	40	31	37	33	47	27	40	21	32	34	34	22	22	33	38	31	41	38
ENSG00000232519	3	1	0	1	1	0	0	2	0	0	0	0	0	1	0	0	1	1
ENSG00000125459	463	294	398	434	483	367	453	292	391	365	477	266	326	431	368	230	359	368
ENSG00000246203	29	25	30	37	44	27	26	22	28	30	37	26	32	37	40	29	31	27
ENSG00000287839	114	66	77	94	103	102	92	62	90	77	104	61	50	86	65	60	77	69
ENSG00000163374	1319	846	1269	1274	1857	1302	1457	1171	1387	1323	1340	885	1158	1445	1079	939	1216	1323
ENSG00000132676	2323	1390	2086	2055	2606	2264	1924	1558	1779	2176	2442	1571	1850	2507	1778	1412	1850	1818
ENSG00000203761	73	42	61	61	77	58	70	56	48	67	65	46	46	67	61	42	62	68
ENSG00000116580	1113	925	1201	1206	1546	1160	1411	891	1074	1180	1183	788	930	1287	980	797	1050	1183
ENSG00000132718	24	20	31	21	43	21	61	23	36	25	23	14	23	25	24	15	44	44
ENSG00000143622	1033	737	934	1032	1228	858	933	719	876	817	917	647	770	971	777	600	794	868
ENSG00000132680	1803	1293	1480	1642	1913	1525	1825	1089	1239	1569	1912	1238	1177	1751	1466	932	1279	1510
ENSG00000207475	5	1	1	2	5	1	3	1	1	6	3	1	3	4	4	2	4	4
ENSG00000173080	5	1	1	2	4	0	3	0	0	4	4	1	1	1	0	2	3	5
ENSG00000116584	4101	2646	3655	3339	3443	2671	3524	2835	2956	3475	3556	2551	2230	2904	2359	1946	3438	3546
ENSG00000277817	4	0	0	2	1	1	2	0	1	2	0	1	1	3	1	0	1	0
ENSG00000273002	21	16	31	21	15	16	24	22	12	24	20	15	20	24	21	12	27	21
ENSG00000163479	5240	2297	3802	4501	4815	3791	3247	2992	3108	3302	3970	2786	2966	4470	3190	2155	3511	3563
ENSG00000160803	1851	1304	1877	1961	2512	1962	1978	1549	1734	1848	2040	1335	1803	2294	1756	1429	1762	1866
ENSG00000116586	610	429	589	538	760	587	535	513	525	619	611	450	499	648	486	483	491	553
ENSG00000254726	135	111	144	142	190	173	157	84	99	124	182	103	149	179	160	85	100	94
ENSG00000160789	26051	16255	21498	23190	24683	14701	18178	12387	13921	17016	22112	16157	13357	19136	15140	8845	13693	17214
ENSG00000196189	53	16	28	38	53	32	37	20	23	21	22	19	9	23	27	11	26	19
ENSG00000160785	1137	695	991	1129	1410	963	1404	1028	1215	911	977	689	779	1118	822	796	1142	1275
ENSG00000160783	557	370	639	558	729	551	465	338	364	534	651	507	496	675	489	335	393	321
ENSG00000242252	6	5	5	5	4	5	6	1	1	3	5	1	2	1	1	4	1	5
ENSG00000160781	238	216	195	238	290	202	323	112	159	176	196	138	115	200	171	112	196	255
ENSG00000198952	6899	5005	7634	6834	8119	5978	7629	5067	5769	6850	8336	5555	5571	7713	5655	4716	6012	6425
ENSG00000163472	128	113	169	155	193	129	164	99	95	157	190	148	129	163	118	94	115	139
ENSG00000198715	381	251	420	396	507	374	356	270	280	343	377	294	341	418	321	250	351	304
ENSG00000163468	6813	4272	6636	6545	8351	6405	5458	4591	4934	6573	7585	4980	5774	7604	5678	4220	5048	5397
ENSG00000163467	8	9	7	1	8	5	7	1	6	8	7	0	3	3	7	5	4	8
ENSG00000116604	1935	1361	2099	2013	2698	1895	1708	1207	1366	2297	2173	1572	1939	2581	1953	1227	1790	1786
ENSG00000206651	0	0	0	1	0	0	0	0	0	0	0	0	0	0	0	0	0	0
ENSG00000183856	3675	2532	3203	3323	3930	3584	3967	2451	2809	4046	4657	2751	2731	3930	3436	2442	3597	3499
ENSG00000163382	2776	1616	2366	2020	2639	1795	2123	1888	2128	2333	2475	1911	1767	2236	1676	1589	2167	2233
ENSG00000160818	1083	825	1263	1073	1447	1103	1107	913	1000	1320	1379	952	1139	1274	1005	811	1014	970
ENSG00000272068	175	131	192	239	231	215	261	193	198	175	179	97	148	220	169	120	186	205
ENSG00000272405	639	548	684	841	1056	748	788	595	562	617	586	516	641	784	635	419	540	608
ENSG00000229953	142	116	153	210	264	110	161	106	133	122	126	82	129	163	162	81	115	163
ENSG00000132688	302	345	429	456	607	445	421	266	245	331	378	325	401	456	397	225	234	247
ENSG00000143320	86	40	69	68	103	92	92	70	88	66	81	50	66	104	57	69	78	82
ENSG00000223356	9	3	7	9	6	1	8	5	11	6	10	1	4	8	5	6	12	11
ENSG00000143319	1235	880	1334	1209	1597	1272	1094	937	1039	1310	1371	945	1200	1474	1079	988	1182	1163
ENSG00000143303	895	603	872	856	1089	774	780	588	611	860	872	599	638	879	700	480	651	744
ENSG00000143314	849	581	894	805	1116	873	736	674	701	959	1011	695	825	972	739	618	712	727
ENSG00000143321	17643	11730	18122	16272	20838	17692	12449	10747	12186	17836	19923	12899	16199	19655	14937	10987	13619	12358
ENSG00000143294	1795	1172	1770	1820	2376	1567	1539	1225	1425	1700	1923	1350	1638	1987	1485	1088	1434	1574
ENSG00000027869	8	8	22	8	25	16	6	5	6	32	21	24	32	35	15	10	9	3
ENSG00000027644	510	302	415	432	524	382	457	348	378	446	496	298	304	401	373	232	357	390
ENSG00000187800	140	120	153	157	206	208	111	89	132	382	407	147	315	322	244	121	158	195
ENSG00000132694	2239	1810	2574	2609	3295	2438	2604	1599	1819	2327	2586	1811	2063	2955	2200	1594	1974	2115
ENSG00000211581	0	0	1	0	0	0	0	0	1	0	1	2	0	1	0	0	0	0
ENSG00000237842	27	26	31	40	45	34	18	12	22	28	29	24	34	39	20	15	22	23
ENSG00000224520	186	92	129	136	134	110	103	100	102	102	148	94	106	194	134	89	89	123
ENSG00000117036	622	521	730	722	916	748	603	407	466	665	712	452	581	801	647	437	509	502
ENSG00000183853	14483	13185	17903	15480	19053	14044	16828	10577	12004	14678	16438	11970	11830	15296	11749	10134	12397	13058
ENSG00000226520	5	3	3	0	4	7	4	4	5	6	5	1	4	5	1	1	3	1
ENSG00000227295	25	23	29	37	55	33	18	8	14	32	29	39	29	51	27	17	14	12
ENSG00000158473	45	20	25	42	36	46	22	27	28	30	35	21	17	35	29	26	35	28
ENSG00000163565	2055	1758	1780	2171	3044	2337	1301	914	1399	1907	1961	1258	1802	2751	1753	1117	1002	1403
ENSG00000158716	258	159	245	188	257	213	154	173	161	307	365	223	250	268	243	207	218	223
ENSG00000272668	53	32	42	56	107	65	77	54	45	72	59	54	56	82	59	41	47	76
ENSG00000213085	45	25	47	42	50	54	31	37	43	35	54	27	74	62	47	51	67	52
ENSG00000279430	0	1	1	1	1	0	0	2	0	1	5	0	3	3	1	1	1	1
ENSG00000158710	14021	10136	15536	13348	17705	14745	10283	9683	10723	17072	19335	11938	16652	18346	13765	11061	12397	12585
ENSG00000143315	435	328	479	492	586	407	673	532	557	446	447	327	392	484	397	427	593	623
ENSG00000162729	1201	790	1027	1173	1492	823	1121	764	929	968	1138	807	846	1140	919	602	825	1081
ENSG00000227741	8	5	4	11	10	7	9	6	7	7	10	4	3	8	9	7	8	11
ENSG00000162734	6789	4645	6937	5832	8153	6500	4933	4497	5255	7413	8182	5142	6712	7870	5712	4680	5221	5460
ENSG00000132716	1455	947	1230	1465	1636	1315	1712	1218	1289	1338	1399	1035	1008	1526	1206	943	1427	1473
ENSG00000224261	10	6	6	3	4	3	4	1	4	6	2	4	4	8	6	1	5	3
ENSG00000162735	1276	768	1092	1183	1419	1154	983	819	863	1005	1159	799	898	1229	972	720	931	939
ENSG00000122218	8359	5660	8239	8626	10391	7938	8133	5989	6769	6980	7705	5603	6392	8720	6159	5208	7035	7284
ENSG00000235082	8	7	3	6	10	5	0	6	4	9	6	6	4	4	7	4	3	6
ENSG00000202078	2	0	1	4	1	5	3	0	1	1	3	0	0	6	0	3	3	1
ENSG00000162736	4006	2441	3451	3939	4867	3430	4368	3275	3745	3197	3284	2371	2759	3921	2895	2549	3829	4209
ENSG00000171786	6	6	8	14	11	8	18	17	15	7	12	4	7	4	9	9	12	15
ENSG00000162738	18	34	25	37	45	41	22	10	9	26	34	29	42	46	37	16	9	16
ENSG00000213080	283	180	279	234	354	301	196	208	232	272	287	210	252	332	241	260	246	202
ENSG00000158769	2454	1726	2737	2002	2560	2224	1179	756	945	2009	2422	1499	1745	2396	1524	735	932	916
ENSG00000215845	94	83	108	107	152	97	95	85	93	114	116	83	93	94	79	87	92	115
ENSG00000158773	1673	1222	1686	1649	2108	1603	1396	992	1225	1557	1873	1170	1449	1795	1430	999	1233	1279
ENSG00000186517	57	43	75	38	50	48	27	33	37	99	61	39	70	76	49	27	55	45
ENSG00000143217	8	1	17	2	12	12	4	0	6	20	15	8	22	11	5	4	14	7
ENSG00000162755	235	179	224	166	321	184	222	195	197	205	184	150	176	167	171	171	183	216
ENSG00000143256	1119	586	1003	859	1138	910	650	693	760	1100	1135	726	887	1065	706	541	753	793
ENSG00000158793	1119	748	1056	1118	1423	1046	913	721	739	1048	1148	785	911	1162	920	589	765	888
ENSG00000158796	1144	832	1148	1237	1610	1282	1044	868	1004	1200	1266	896	1132	1400	928	780	938	1044
ENSG00000143222	1273	772	1217	948	1342	1082	976	957	988	1044	1239	833	979	1181	905	956	1000	993
ENSG00000224985	4	3	2	0	3	6	8	2	2	0	1	3	1	5	4	5	5	3
ENSG00000143258	821	553	791	813	1057	721	1004	710	853	797	879	631	713	951	710	655	877	933
ENSG00000143224	403	275	360	352	430	372	364	246	246	375	438	304	324	387	339	207	327	315
ENSG00000158850	735	467	653	724	934	672	790	609	743	666	752	468	603	810	594	549	704	834
ENSG00000158864	2067	1382	1964	2037	2380	1904	1874	1467	1531	1809	2075	1471	1668	2083	1640	1149	1604	1622
ENSG00000158869	6	5	6	7	7	0	10	6	5	2	6	6	6	6	7	4	3	7
ENSG00000158882	178	133	207	130	196	152	189	133	153	177	226	164	135	150	111	134	150	132
ENSG00000284035	0	0	1	1	0	1	0	0	0	0	0	0	0	0	0	0	0	1
ENSG00000143252	1925	1181	1838	1811	2329	1752	1620	1424	1422	1535	1764	1338	1361	1768	1365	1248	1479	1445
ENSG00000283696	7	6	13	2	9	4	8	8	5	6	7	4	13	10	5	7	3	10
ENSG00000283317	4	1	5	1	6	6	5	6	3	3	3	4	3	3	3	2	3	0
ENSG00000081721	527	310	517	482	687	484	414	414	432	504	525	369	513	597	438	341	417	445
ENSG00000118217	2802	1644	2360	2567	3056	2617	2431	1743	1862	2324	2420	1677	1765	2629	1916	1234	1965	1989
ENSG00000162745	23	39	25	23	40	21	23	11	19	36	30	38	23	20	24	18	16	15
ENSG00000198929	92	99	137	136	213	127	207	107	119	120	142	86	117	150	130	131	129	182
ENSG00000266144	0	1	0	0	0	0	0	0	0	0	0	0	0	0	0	0	0	0
ENSG00000252262	0	0	0	0	1	0	0	0	0	0	0	0	0	0	0	0	0	0
ENSG00000207729	0	0	0	0	0	0	0	0	0	0	0	0	1	0	0	0	0	1
ENSG00000239887	478	444	587	564	776	558	762	440	617	528	575	412	488	673	428	538	599	665
ENSG00000152332	4025	3670	4855	5077	7584	6518	4121	2825	2869	4431	4566	3313	4477	6320	4944	3273	3107	3131
ENSG00000117143	869	580	853	838	1185	1011	721	716	893	1213	1227	651	1088	1303	909	718	820	917
ENSG00000272574	4	4	0	5	7	0	6	1	0	5	5	8	4	6	6	2	4	4
ENSG00000162733	237	189	239	259	286	208	264	176	183	230	219	180	163	237	149	131	198	260
ENSG00000132196	501	241	253	597	466	279	635	226	268	62	305	215	101	354	299	124	229	318
ENSG00000143248	117	89	109	116	170	109	101	71	93	120	110	71	74	118	94	75	78	102
ENSG00000232995	23	11	21	8	18	15	14	15	24	22	25	11	19	25	11	15	11	15
ENSG00000143228	756	492	717	602	800	666	550	436	493	657	845	546	558	789	533	491	485	544
ENSG00000143198	2293	1651	2343	2186	2965	1913	2696	1977	1837	1520	1864	1612	1510	1919	1590	1633	1813	1958
ENSG00000143149	1875	1287	1746	2004	2576	1855	2136	1734	1874	1502	1585	1206	1581	2007	1540	1460	1859	2016
ENSG00000273365	7	4	5	3	6	3	6	1	4	6	6	4	1	4	0	1	3	6
ENSG00000143183	2338	1373	1965	1897	2352	1815	2059	1414	1619	1639	1979	1388	1318	1999	1443	1210	1629	1708
ENSG00000224358	10	7	8	11	7	8	5	9	10	9	13	8	13	9	7	6	10	12
ENSG00000143179	1522	1267	1830	1538	2226	1718	1677	1324	1509	1989	2029	1288	1737	1982	1507	1387	1574	1704
ENSG00000215835	51	49	70	61	79	63	55	46	32	60	68	51	57	51	39	36	41	54
ENSG00000143157	2589	2048	2930	2718	3674	2847	2502	2002	2179	2711	2854	1971	2567	3301	2413	1928	2058	2261
ENSG00000152382	375	256	365	341	501	358	363	288	326	340	331	231	316	379	294	242	319	344
ENSG00000225171	0	0	4	3	4	0	5	2	0	3	2	0	1	2	1	0	1	4
ENSG00000143167	26	19	37	10	30	27	24	24	13	26	22	19	19	20	15	23	16	16
ENSG00000198842	20	20	24	21	20	17	30	16	15	9	21	21	15	22	12	17	12	18
ENSG00000272205	9	3	5	3	6	6	7	8	4	4	5	4	5	6	3	1	5	7
ENSG00000143190	1506	1547	2054	1551	1751	1742	1669	975	1094	1726	2081	1358	1160	1783	1285	1114	1138	1090
ENSG00000272033	6	10	9	5	5	7	5	4	5	6	4	1	0	3	3	5	1	0
ENSG00000287218	12	5	10	8	7	7	13	13	7	7	14	8	7	10	9	6	4	9
ENSG00000143162	3753	2218	3001	3090	3949	2933	3976	3248	3515	2695	2839	2166	2215	3049	2367	2569	3540	3676
ENSG00000197965	4805	3337	4275	4650	6060	4598	4681	3675	4078	4228	4456	3093	3858	4970	4028	3129	3963	4363
ENSG00000250762	0	0	0	0	0	0	1	0	0	1	0	3	0	1	0	0	0	5
ENSG00000143158	1020	669	935	825	1185	866	823	736	711	915	886	763	716	919	704	676	788	814
ENSG00000143164	1837	1290	1757	1815	2546	2014	1936	1697	1788	1664	1739	1265	1783	2155	1684	1693	1921	1994
ENSG00000224837	72	51	70	71	88	65	49	48	55	64	79	52	72	82	59	61	67	79
ENSG00000143147	1236	1033	1486	1475	1953	1533	1730	1187	1381	1537	1597	1090	1308	1761	1265	1208	1409	1457
ENSG00000143155	1304	786	1237	1078	1473	1190	979	855	982	1151	1316	838	1008	1346	937	861	971	1001
ENSG00000213064	2054	1939	2512	1984	2890	2185	2718	1310	1543	1933	2521	1865	1457	2400	1737	1573	1464	1606
ENSG00000143178	82	83	76	87	114	96	85	54	54	91	89	65	72	119	96	59	50	76
ENSG00000143153	3410	2164	3036	3289	4483	3270	4229	3141	3529	2647	3064	2205	2651	3549	2891	3057	3771	3734
ENSG00000143156	310	209	317	324	423	343	269	259	261	386	369	266	333	394	292	222	288	291
ENSG00000117475	699	543	678	538	627	527	702	567	676	685	726	485	442	580	405	528	634	723
ENSG00000117477	13	17	22	25	26	23	21	22	22	24	24	15	23	21	17	21	24	26
ENSG00000117479	410	309	375	376	441	361	382	226	252	330	407	279	253	388	308	206	255	283
ENSG00000234604	1	3	1	1	1	1	5	1	1	4	3	0	0	0	1	2	1	0
ENSG00000000460	307	235	382	304	460	368	349	224	224	335	435	297	358	417	344	269	303	270
ENSG00000188404	32	30	36	21	59	24	21	13	14	31	26	29	39	35	35	19	16	24
ENSG00000171806	178	103	166	159	216	165	128	110	114	139	178	132	118	204	115	113	88	117
ENSG00000000457	320	259	324	335	496	361	331	236	287	300	316	230	299	409	290	266	262	312
ENSG00000239494	2	0	1	3	1	1	4	3	1	2	3	0	2	7	7	6	3	4
ENSG00000075945	593	481	627	650	773	625	636	474	468	524	650	498	524	676	483	445	477	558
ENSG00000235378	0	0	0	0	0	0	0	0	1	0	0	0	0	0	0	0	0	0
ENSG00000120370	216	167	284	227	288	227	195	155	170	269	272	190	214	259	179	162	210	193
ENSG00000116132	82	86	113	77	97	81	70	60	77	122	141	94	111	92	66	79	98	93
ENSG00000230547	0	5	5	1	4	2	4	0	2	3	0	3	3	4	4	3	1	0
ENSG00000076258	36	22	26	35	36	23	18	19	22	29	20	24	12	29	20	12	18	19
ENSG00000285665	60	43	43	52	59	40	44	36	41	40	39	36	33	47	39	26	36	42
ENSG00000117523	7491	7229	9740	9991	12509	10816	9312	5350	6203	8902	9241	6141	7648	11378	8348	5537	6537	6650
ENSG00000233328	326	209	314	256	426	282	203	188	229	347	381	248	307	298	275	213	254	236
ENSG00000230364	2	3	5	2	5	3	2	2	3	1	1	3	6	9	1	7	1	1
ENSG00000117533	408	309	407	365	450	378	361	325	343	419	388	284	322	421	311	279	337	358
ENSG00000010165	889	678	1068	1012	1396	1002	949	720	774	1094	1149	827	949	1128	906	710	878	831
ENSG00000197959	165	188	238	243	386	215	291	160	225	145	186	141	183	243	194	212	162	191
ENSG00000283152	0	0	0	0	0	0	0	0	0	0	0	0	0	0	0	0	0	1
ENSG00000135845	750	473	682	628	922	658	738	558	691	615	675	470	581	734	515	522	658	707
ENSG00000094975	1203	828	969	1441	1942	1434	1980	1538	1823	981	954	696	1010	1404	1088	1334	1679	1921
ENSG00000120337	12	4	0	12	12	0	8	9	1	2	1	1	1	5	1	2	1	8
ENSG00000230849	6	4	3	1	8	3	5	7	4	7	3	5	0	1	1	4	2	5
ENSG00000117592	5763	3788	5463	4948	6533	5190	4762	4176	4692	5213	5819	3913	4509	5766	4198	4027	4590	4866
ENSG00000076321	330	264	392	440	479	424	395	304	320	385	358	270	329	488	319	267	354	349
ENSG00000200674	0	0	1	2	0	0	0	0	0	0	0	0	0	0	0	2	0	1
ENSG00000120334	526	409	675	519	726	579	485	359	415	603	766	481	542	724	480	433	397	414
ENSG00000117593	861	660	967	833	1185	953	666	558	551	1003	1031	749	870	1116	834	640	661	695
ENSG00000234741	2135	1361	1846	1751	2378	2077	1413	1340	1464	2423	2133	1473	1751	1906	1607	1037	1666	1485
ENSG00000270084	23	16	18	21	23	28	24	14	14	17	18	14	12	34	18	15	13	16
ENSG00000185278	368	360	412	468	613	557	563	282	376	385	440	264	311	565	412	359	338	384
ENSG00000135870	835	664	932	950	1129	978	1060	622	761	801	976	622	728	1011	725	675	881	872
ENSG00000224977	2	0	0	1	0	1	0	1	0	1	1	1	3	0	1	0	1	0
ENSG00000152061	612	525	646	658	857	759	944	617	628	584	713	508	508	650	515	660	720	765
ENSG00000223828	1	0	0	0	3	0	0	0	0	0	0	0	0	0	0	1	0	0
ENSG00000287697	12	6	15	11	12	12	6	10	6	17	13	6	7	12	5	4	7	9
ENSG00000116161	2148	1428	2191	1961	2758	2265	1774	1512	1573	2051	2430	1632	1961	2447	1920	1609	1705	1640
ENSG00000120333	431	305	469	410	580	432	447	371	366	418	466	337	391	442	359	314	367	369
ENSG00000206659	0	0	0	0	0	0	0	0	0	0	0	0	0	1	0	0	1	0
ENSG00000235750	337	377	475	431	605	415	422	309	346	337	347	241	337	392	299	275	249	335
ENSG00000227740	3	1	6	9	8	9	16	7	6	4	12	0	3	12	8	10	5	16
ENSG00000143207	884	557	840	815	1150	905	711	647	725	805	890	563	810	1005	726	606	680	747
ENSG00000252906	0	1	0	0	0	0	0	0	0	0	0	1	0	0	0	0	0	0
ENSG00000242193	111	142	137	163	264	147	233	137	134	91	93	99	130	149	126	128	108	169
ENSG00000224687	18	23	36	26	32	23	30	31	43	34	37	8	31	26	18	28	27	42
ENSG00000075391	976	1227	1403	1261	1805	1497	1318	764	961	1519	1535	967	1298	1561	1285	948	970	1077
ENSG00000213058	47	37	38	33	63	34	25	22	49	34	40	28	43	38	41	43	37	28
ENSG00000273384	1	1	4	5	6	5	3	2	4	0	1	1	0	3	4	7	4	1
ENSG00000266417	0	0	1	0	0	0	0	0	0	0	0	0	0	0	0	0	0	0
ENSG00000116191	1353	1243	1598	1344	2219	1809	1551	1054	1237	1613	1654	1136	1511	1829	1497	1337	1346	1293
ENSG00000228196	20	17	26	23	35	19	18	17	25	29	31	21	28	17	18	19	28	24
ENSG00000116194	15	32	14	21	20	17	14	3	13	12	16	14	10	17	9	11	4	12
ENSG00000116199	2420	2076	2855	2593	3445	2664	2612	1988	2010	2530	2673	1931	2108	2721	2184	1965	2060	2210
ENSG00000186283	1031	586	896	819	1157	795	948	757	803	920	994	700	694	937	724	642	842	933
ENSG00000143322	2142	2353	2595	2742	3535	3120	2365	1317	1652	2783	2838	1952	2429	3274	2565	1535	1767	1833
ENSG00000057252	1632	1232	1680	1604	1978	1589	2019	1368	1555	1588	1747	1212	1288	1864	1431	1348	1645	1660
ENSG00000231966	0	0	1	0	1	1	1	2	0	0	1	0	0	0	0	0	0	1
ENSG00000169905	1760	1264	1860	1899	2389	1962	1745	1274	1476	1677	1918	1329	1667	2191	1587	1338	1653	1565
ENSG00000272906	10	8	11	9	13	6	9	11	8	13	8	11	5	10	8	7	5	6
ENSG00000143337	1542	1123	1570	1392	1810	1362	1866	1390	1546	1421	1560	1141	1248	1530	1128	1268	1637	1730
ENSG00000135837	1139	1223	1571	1584	1949	1669	1624	963	1106	1342	1381	949	1195	1709	1283	1075	1192	1231
ENSG00000116260	10751	6306	9782	10505	12781	9256	11991	8753	11571	9813	10750	6594	8736	12178	8130	7307	11355	12424
ENSG00000230124	1164	713	1093	1109	1388	1021	1000	849	903	1118	1237	729	883	1177	967	755	960	1104
ENSG00000143324	1577	1139	1626	1367	1631	1258	1905	1524	1897	1543	1643	1126	1148	1483	972	1459	1891	2034
ENSG00000243155	15	19	13	17	13	14	18	8	13	17	24	13	11	15	15	10	11	13
ENSG00000232586	30	21	38	29	38	31	20	20	29	37	34	19	33	34	25	20	30	21
ENSG00000135823	959	732	946	1115	1313	1046	1146	1004	1166	880	927	650	993	1206	884	903	1110	1204
ENSG00000153029	156	171	200	167	250	164	245	141	158	142	154	130	142	166	138	144	147	172
ENSG00000162783	1351	899	1187	1198	1475	1077	919	660	1024	1321	1738	868	1162	1475	1077	807	992	1204
ENSG00000231684	139	52	117	95	136	95	47	64	70	120	129	71	111	104	83	34	70	66
ENSG00000135821	619	408	559	691	850	646	457	345	427	548	618	428	533	750	551	349	439	447
ENSG00000135828	140	84	137	131	229	153	188	130	151	74	98	87	161	194	111	113	127	137
ENSG00000143333	68	37	46	101	51	48	69	33	50	24	70	41	27	62	30	25	56	65
ENSG00000135838	71	54	77	68	124	87	81	46	58	88	74	56	65	105	69	56	62	71
ENSG00000287808	13	7	11	13	19	16	12	8	15	13	21	9	9	14	12	16	12	10
ENSG00000135829	8992	6496	9309	9393	11738	9535	9539	6634	7210	8266	9710	6825	7600	10591	7802	6251	7469	7603
ENSG00000224040	16	18	20	16	47	26	16	21	20	26	23	15	24	22	21	27	8	22
ENSG00000176855	54	17	43	35	42	29	18	24	23	43	45	21	31	46	30	13	25	35
ENSG00000135862	21675	21302	28133	26789	37235	27928	26605	17416	21072	26691	26894	18812	25342	31232	23116	18396	20828	22589
ENSG00000058085	15942	10806	18402	15116	16877	21632	10175	8571	13718	32756	35697	11903	24570	26823	16710	9971	16444	13273
ENSG00000157064	170	223	289	154	254	201	233	223	203	339	256	191	195	178	154	214	207	237
ENSG00000287929	107	74	103	109	147	122	64	47	93	133	158	83	135	141	102	62	88	66
ENSG00000116698	1671	1365	1927	1742	2201	1689	1951	1605	1711	1933	1834	1254	1428	1868	1405	1422	1667	1879
ENSG00000116701	178	68	126	109	153	131	70	77	111	218	168	78	112	184	101	56	110	123
ENSG00000286966	607	310	529	487	542	407	534	381	482	715	787	538	428	638	470	340	623	524
ENSG00000162704	3356	2526	3472	2604	3711	3055	2776	2731	2990	3533	3629	2638	2927	3147	2319	2731	3002	3009
ENSG00000143344	61	52	75	56	88	57	104	90	99	86	75	50	71	71	70	110	142	138
ENSG00000198860	877	590	858	871	1196	836	680	657	707	912	914	623	866	998	803	650	781	876
ENSG00000271387	3	1	4	5	4	1	6	8	5	6	3	5	1	4	2	1	1	7
ENSG00000116667	181	174	246	223	318	286	262	198	218	221	262	158	258	277	218	252	250	250
ENSG00000116406	901	821	1047	1206	1270	1079	1171	821	898	826	892	688	846	1168	828	763	939	973
ENSG00000135842	6834	4717	5883	6934	8340	7434	6351	4268	4691	6371	6672	4161	4842	7237	6121	3612	5108	5243
ENSG00000252222	1	0	0	0	0	0	0	0	0	0	0	0	0	0	0	0	0	0
ENSG00000121481	797	560	767	805	1137	878	585	519	602	710	734	522	763	892	710	530	622	594
ENSG00000121486	668	536	733	681	899	786	559	396	413	681	790	530	654	816	624	449	509	528
ENSG00000116668	54	38	64	72	96	88	78	59	50	75	66	42	63	94	66	47	61	67
ENSG00000252612	0	0	0	2	0	1	1	0	0	0	0	0	0	0	0	0	0	0
ENSG00000279838	18	22	33	24	29	20	36	12	14	23	33	18	16	40	22	17	10	23
ENSG00000116679	5172	5136	7362	4746	8354	5397	4930	4005	3600	7162	5575	5392	5338	5784	4801	3616	3806	3912
ENSG00000273004	5	7	11	6	8	7	3	6	2	3	9	2	6	7	7	10	0	6
ENSG00000047410	4719	3789	5206	5362	7059	6013	6110	3928	4592	5278	5587	3691	4599	6451	4865	4098	5012	4899
ENSG00000157181	817	559	701	698	845	679	852	604	664	731	840	552	506	700	572	517	678	759
ENSG00000073756	11	5	13	11	9	18	5	7	11	16	25	13	20	25	13	26	32	17
ENSG00000225462	7	1	1	5	7	5	2	4	4	2	2	1	5	5	5	1	4	0
ENSG00000236792	28	10	30	28	48	33	31	22	24	27	31	22	24	34	26	24	30	20
ENSG00000231767	231	130	209	176	277	215	180	193	185	217	217	145	171	233	167	182	174	207
ENSG00000116741	28	23	38	24	45	41	27	22	24	43	48	46	37	46	31	44	40	21
ENSG00000116750	1085	795	1204	874	1414	1112	661	534	543	1141	1159	896	966	1198	881	546	570	543
ENSG00000238754	1	0	0	0	0	0	1	0	0	0	0	0	0	0	0	1	1	0
ENSG00000116747	1341	961	1239	1246	1573	1281	1446	911	1229	1114	1251	861	1004	1494	984	988	1255	1312
ENSG00000023572	424	254	412	396	459	383	353	308	309	374	408	278	343	468	323	249	334	353
ENSG00000134371	1802	1193	1581	1605	2103	1661	1433	1111	1280	1541	1635	1154	1290	1782	1353	1032	1285	1327
ENSG00000233057	8	10	7	6	12	6	5	7	12	1	9	3	17	6	11	11	5	7
ENSG00000000971	499	546	575	455	618	412	507	269	336	345	461	309	270	396	327	303	234	353
ENSG00000066279	2207	2148	2835	2536	3339	2823	2722	1425	1666	2521	3382	2269	1963	3182	2182	2032	1818	2061
ENSG00000235748	3	2	0	2	2	1	2	2	0	1	2	1	3	2	4	1	3	1
ENSG00000177888	427	347	480	458	664	520	528	404	504	451	421	308	428	524	411	454	549	468
ENSG00000213047	608	576	687	729	983	807	583	358	453	574	670	474	612	837	617	428	422	443
ENSG00000235582	3	7	2	0	2	2	1	0	2	3	2	1	5	1	4	3	1	1
ENSG00000203724	38	16	26	18	37	13	12	16	23	25	19	17	21	27	27	18	24	23
ENSG00000143355	83	49	38	61	86	33	49	42	51	31	23	32	24	30	23	26	45	79
ENSG00000151414	1960	1645	2340	1889	2535	1928	2090	1593	1995	2115	2250	1531	1808	2274	1617	1813	1973	1996
ENSG00000223881	0	0	0	5	1	0	1	7	0	0	0	6	5	6	0	0	0	5
ENSG00000162702	1419	927	1456	1715	2285	1632	1570	1113	1278	1359	1431	1073	1353	1959	1318	1071	1381	1426
ENSG00000282849	1	3	6	6	3	3	4	3	3	9	6	5	3	10	6	1	2	0
ENSG00000118193	873	721	985	858	1138	963	908	562	689	853	1043	736	704	1062	760	748	755	698
ENSG00000118197	510	333	441	412	593	461	390	340	401	457	490	363	443	505	387	324	405	391
ENSG00000118200	2379	2157	2826	2624	3496	2867	3072	2161	2399	2518	2516	1865	2170	2910	2230	2294	2513	2479
ENSG00000231333	0	1	0	0	3	4	4	1	3	3	0	1	3	5	0	1	3	3
ENSG00000163362	1954	1762	2308	1607	2317	1447	1579	1122	1238	2057	1997	1599	1375	1606	1285	1054	1229	1434
ENSG00000233217	21	9	12	14	30	19	23	11	12	7	7	6	9	11	17	7	10	8
ENSG00000116852	385	295	325	365	499	333	492	350	489	403	388	246	290	334	267	310	459	570
ENSG00000116857	3954	2216	3365	3678	4657	3348	3687	2771	3065	3083	3374	2472	2643	4024	2904	2293	3174	3343
ENSG00000163395	2037	1279	1589	1915	2129	2531	4184	2695	2834	2975	2995	1625	1885	2852	2611	2676	4841	4112
ENSG00000159166	41	33	58	19	20	21	29	35	24	37	33	21	13	21	14	35	29	38
ENSG00000174307	1309	694	1295	1103	1382	805	913	777	788	943	1106	842	794	1095	820	632	839	894
ENSG00000159176	5869	3818	5559	4905	6528	4549	4768	4146	4336	5221	5216	4015	4219	5339	4130	3471	4457	4738
ENSG00000224536	11	10	10	12	16	11	15	6	14	17	16	11	6	12	9	11	12	9
ENSG00000223396	17	18	28	27	29	16	25	8	22	20	13	15	16	30	16	14	26	19
ENSG00000134369	875	921	1310	1181	1419	1207	1583	957	1122	1080	1129	782	1033	1431	946	1029	1195	1228
ENSG00000231871	4	6	3	5	2	8	9	7	7	7	5	4	6	13	11	6	9	6
ENSG00000198700	3643	2976	4433	4165	6015	4393	4526	3060	3313	4214	4604	3303	3802	5090	3855	3303	3536	3678
ENSG00000277681	3	1	1	2	1	3	5	0	1	2	3	3	1	1	1	1	3	4
ENSG00000198892	429	209	259	270	379	227	305	288	281	263	237	212	188	269	233	178	279	330
ENSG00000223774	7	1	5	6	5	4	7	4	4	3	7	6	6	10	6	1	1	4
ENSG00000134375	2079	1275	1711	1968	2307	1792	1525	1301	1340	1605	1790	1266	1396	1917	1564	1046	1373	1481
ENSG00000206637	0	0	0	0	0	0	0	0	0	0	0	1	0	0	0	0	0	1
ENSG00000238003	1	4	2	4	4	1	2	1	3	4	1	1	3	1	1	0	0	3
ENSG00000176393	3287	2284	3412	3320	4264	3124	3047	2522	2703	3274	3700	2508	2920	3697	2847	2516	2916	3192
ENSG00000234678	35	30	62	28	56	67	56	53	41	68	57	39	46	63	42	77	69	49
ENSG00000275207	0	0	0	1	0	1	0	0	0	0	1	0	0	0	0	1	0	0
ENSG00000163435	2301	1858	2369	2321	3726	2943	2671	2703	3550	2662	3009	1554	2838	2931	2597	4047	3538	3853
ENSG00000249007	33	19	21	40	44	29	44	35	42	19	28	13	25	30	30	27	40	55
ENSG00000143862	1202	674	1019	1041	1380	907	986	832	1056	982	979	655	855	1159	841	697	1026	1117
ENSG00000133067	37	41	51	50	70	27	40	25	30	41	36	20	23	18	29	21	28	43
ENSG00000077152	617	423	621	501	719	615	593	534	518	622	709	492	580	638	502	501	564	564
ENSG00000077157	228	196	243	284	310	290	334	204	228	222	266	190	184	291	220	217	250	237
ENSG00000236439	16	12	21	16	31	21	18	20	25	21	17	9	18	20	25	27	24	16
ENSG00000226862	1	1	0	4	0	6	2	1	1	2	3	2	3	5	1	0	3	2
ENSG00000117139	2534	1898	2384	2761	3309	2623	2514	1595	1823	2049	2270	1574	1837	2625	2117	1339	1823	1915
ENSG00000235449	2	3	6	5	1	1	3	5	1	3	4	1	3	3	0	3	2	1
ENSG00000228288	24	13	16	12	20	15	18	16	19	20	10	16	15	23	12	12	22	19
ENSG00000183155	348	231	360	304	408	308	318	295	288	312	396	260	297	315	256	260	288	317
ENSG00000117153	802	633	862	779	1012	814	760	625	695	916	947	683	783	963	721	632	730	740
ENSG00000199471	0	0	0	1	0	0	0	0	1	0	1	0	0	0	0	0	0	1
ENSG00000159346	2468	1561	2267	2256	3019	2236	2230	2197	2407	2325	2355	1682	2172	2628	1928	1988	2434	2643
ENSG00000159348	445	297	451	508	557	426	474	337	318	343	448	309	344	487	378	256	330	372
ENSG00000163444	1198	716	1091	1029	1546	1109	1116	1017	1139	1092	1167	783	1125	1293	1005	897	1110	1169
ENSG00000143847	17	15	16	21	19	21	32	16	40	13	13	5	16	22	11	18	35	30
ENSG00000163485	23	12	17	27	39	19	37	21	29	14	10	16	11	32	16	25	33	40
ENSG00000159388	173	169	170	261	407	176	217	194	189	165	134	140	179	187	207	160	157	224
ENSG00000058668	1887	1569	2097	2486	3389	2376	3168	2188	2458	1827	1896	1489	1974	2656	1980	2312	2597	2829
ENSG00000236035	15	7	17	21	22	19	4	17	12	13	22	10	13	24	15	19	4	12
ENSG00000221643	3	1	0	0	0	2	0	0	1	1	1	0	0	1	2	0	1	2
ENSG00000182004	1023	641	1077	954	1267	1168	511	466	407	1127	1187	776	938	1223	855	365	428	457
ENSG00000232917	1	1	0	1	1	4	1	0	1	0	3	1	0	1	0	1	0	0
ENSG00000143842	2001	1328	1860	1716	2016	1296	1737	1120	1233	1529	1627	1252	1024	1615	1224	803	1196	1366
ENSG00000261065	5	1	4	4	1	0	4	1	4	2	0	3	2	5	0	1	3	1
ENSG00000143845	584	430	661	559	842	572	214	118	119	497	646	452	454	720	500	127	114	156
ENSG00000170498	6	1	2	3	1	2	5	7	3	5	5	5	2	1	4	3	1	4
ENSG00000174567	127	58	95	91	121	84	131	146	94	58	42	46	50	55	46	60	106	139
ENSG00000143850	2561	2281	3453	2297	3180	2294	3325	2016	2242	3208	3379	2286	1991	2705	2121	2185	2579	2658
ENSG00000219133	0	1	3	0	3	2	5	1	1	0	3	3	1	2	1	0	1	1
ENSG00000280924	7	6	13	10	10	9	8	6	5	7	11	7	3	8	1	9	7	7
ENSG00000226330	8	1	13	4	7	0	7	8	6	8	9	1	5	6	1	7	9	14
ENSG00000237848	0	0	2	0	0	0	0	0	0	0	0	0	0	0	0	0	0	0
ENSG00000158615	4288	3317	4108	4805	5796	4343	5120	3254	3802	3226	3976	2673	3165	4454	3670	3013	3600	4013
ENSG00000133056	438	373	530	520	778	544	802	526	515	409	367	301	433	559	458	444	567	583
ENSG00000198625	951	694	910	1011	1036	985	1145	676	821	812	894	605	633	1154	737	653	900	937
ENSG00000236779	2	1	6	2	5	1	2	5	0	6	6	3	5	2	3	3	4	5
ENSG00000174529	33	26	22	29	40	29	31	19	34	35	41	28	27	33	30	22	26	28
ENSG00000117222	693	504	715	682	866	646	696	503	583	656	747	549	574	777	551	536	637	665
ENSG00000133059	776	696	981	1008	1336	1052	1307	955	1021	935	987	652	912	1160	903	977	1048	1146
ENSG00000133069	51	50	78	76	96	64	97	75	73	60	71	46	65	78	61	85	82	104
ENSG00000163545	473	396	508	713	1230	721	683	549	640	628	514	423	728	788	679	578	686	761
ENSG00000235363	16	16	17	12	18	19	15	11	13	23	26	16	21	24	13	15	14	20
ENSG00000186007	4	5	5	6	5	6	4	5	3	8	5	6	6	8	5	4	6	5
ENSG00000281406	108	130	171	116	215	195	161	96	104	160	156	112	148	229	157	139	98	101
ENSG00000199059	3	0	0	3	0	1	0	3	2	0	0	3	0	1	0	0	0	0
ENSG00000117266	24	43	48	56	83	50	59	45	54	43	36	31	52	51	46	59	50	57
ENSG00000206762	0	0	0	0	0	0	0	0	0	0	0	0	0	0	0	2	0	0
ENSG00000158711	3711	3392	4485	4171	5941	4831	3617	2283	2628	4211	4272	3075	3575	5195	3853	2631	2745	2776
ENSG00000236942	2	0	1	0	2	0	0	0	0	1	2	1	3	1	0	1	0	0
ENSG00000158715	330	335	501	375	478	277	383	255	290	378	377	298	309	411	277	238	260	329
ENSG00000069275	14766	13094	18189	12458	16805	12723	17005	14440	15799	15995	17226	12953	12162	13912	10281	15979	16215	16936
ENSG00000201944	3	1	2	0	3	0	3	0	3	0	0	0	0	0	0	0	1	1
ENSG00000117280	1576	1213	1626	1525	1957	1489	1621	1282	1341	1361	1496	1181	1236	1547	1201	1189	1358	1387
ENSG00000133065	1423	1045	1323	1519	1917	1504	1849	1426	1781	1661	1711	1058	1386	1808	1414	1387	1772	1958
ENSG00000286619	138	126	163	149	172	185	189	113	159	179	187	102	139	213	149	125	152	133
ENSG00000276600	31	29	41	24	38	29	49	30	33	18	21	16	24	32	25	26	25	26
ENSG00000285417	1168	1031	1369	1366	1858	1505	1886	1213	1337	1385	1461	1053	1231	1624	1341	1377	1603	1513
ENSG00000263961	731	557	765	710	939	788	972	690	805	830	831	517	630	835	612	679	878	951
ENSG00000252692	0	0	1	2	0	1	2	0	1	1	0	0	0	1	1	1	1	1
ENSG00000226780	3	0	0	4	3	1	8	3	1	1	1	1	2	1	1	3	8	6
ENSG00000196550	74	56	72	69	107	80	78	59	80	61	91	62	82	75	59	74	77	74
ENSG00000266028	1272	997	1266	1347	1624	1423	1606	1113	1365	1338	1535	955	1061	1553	1110	1293	1433	1582
ENSG00000229509	3	5	3	4	4	4	1	0	4	5	7	3	6	5	2	3	5	4
ENSG00000263528	181	123	232	272	329	338	350	250	279	200	270	125	271	340	242	265	324	295
ENSG00000266094	37	21	49	28	44	34	45	47	53	62	46	29	27	42	21	41	48	49
ENSG00000234981	10	12	23	18	22	22	21	18	13	20	17	14	17	26	11	17	15	19
ENSG00000143486	1477	927	1587	1440	1772	1425	1239	1043	1113	1491	1639	1068	1266	1708	1153	911	1149	1189
ENSG00000143479	446	297	452	496	586	436	513	404	437	450	478	302	372	533	430	398	519	553
ENSG00000162889	3607	2356	3562	3501	4225	3226	3560	2943	3517	3556	4087	2605	3268	4016	2922	2704	3620	3773
ENSG00000224114	68	47	54	48	95	44	44	31	50	48	61	50	56	56	51	51	50	58
ENSG00000226945	1	2	1	5	5	3	1	3	1	3	1	0	2	2	3	1	1	1
ENSG00000182795	942	841	1217	803	1351	1044	555	406	562	1966	1689	973	1133	1416	902	467	515	597
ENSG00000123836	739	664	774	693	939	761	993	612	764	857	997	577	643	830	647	726	783	990
ENSG00000180667	1296	1005	1050	1307	1716	1581	1406	936	1391	1319	1622	730	1294	1653	1291	1093	1217	1573
ENSG00000123843	6	8	10	2	11	10	10	4	10	18	25	11	15	11	14	13	9	5
ENSG00000196352	3710	2416	3506	2401	3050	2751	2487	1888	2264	3375	4262	2701	2740	3532	2457	2225	2676	2569
ENSG00000117335	8735	5939	7539	8781	10227	8221	10947	6501	7347	5787	7442	5386	5391	8456	6575	5784	7657	7856
ENSG00000174059	61	64	84	129	207	157	105	74	75	71	78	69	89	149	132	125	89	71
ENSG00000076356	416	267	378	476	580	395	525	352	354	342	310	250	270	384	390	232	427	361
ENSG00000227887	0	2	2	0	0	0	1	1	0	0	0	1	0	0	0	0	1	1
ENSG00000196878	34871	19639	29723	32426	36246	30023	24037	18446	25787	39291	41500	19698	27820	37298	28144	14358	26921	27981
ENSG00000283876	4	6	0	5	11	0	6	1	7	15	4	1	3	9	11	0	7	1
ENSG00000227591	4	2	6	6	9	5	3	3	0	3	8	4	7	3	7	3	4	1
ENSG00000123689	4335	2508	3093	3839	5481	4058	2680	2731	3866	5232	4525	2202	4474	4744	4755	2327	4186	4165
ENSG00000162757	141	107	142	121	167	139	107	77	108	133	142	95	131	175	117	93	104	102
ENSG00000117595	359	296	403	373	454	386	329	237	268	370	419	265	295	415	293	248	261	299
ENSG00000117597	520	386	594	568	809	650	571	378	434	586	653	386	547	705	528	384	469	496
ENSG00000143469	255	216	284	335	398	411	339	183	247	296	316	185	287	409	287	198	291	256
ENSG00000203706	18	13	30	12	35	23	14	14	19	47	35	16	21	35	24	23	17	17
ENSG00000082497	49	82	97	77	169	160	84	41	63	148	145	87	167	196	124	79	61	65
ENSG00000228110	11	5	7	11	7	8	6	11	6	3	6	7	9	8	9	5	12	11
ENSG00000054392	168	159	188	174	290	253	92	46	57	238	242	141	223	305	223	50	47	65
ENSG00000200972	0	0	0	1	1	0	0	0	0	1	0	0	0	1	0	0	0	0
ENSG00000234233	2	1	1	0	0	0	2	1	0	2	3	1	3	3	1	1	0	1
ENSG00000234004	0	2	1	1	4	3	0	2	2	1	2	4	1	3	0	4	2	3
ENSG00000226986	28	16	35	29	32	29	22	23	21	31	33	13	19	39	21	26	24	36
ENSG00000117625	777	583	796	790	1001	718	789	612	624	688	692	527	606	797	661	511	634	675
ENSG00000082512	671	496	700	660	974	784	708	541	553	690	644	474	630	844	633	486	574	597
ENSG00000153363	115	108	135	115	189	150	95	75	78	147	152	117	144	169	140	91	76	76
ENSG00000236809	11	8	7	10	12	17	12	11	13	5	11	3	10	8	9	11	11	9
ENSG00000238137	10	14	11	10	7	5	5	6	8	9	9	13	8	7	2	10	12	11
ENSG00000170385	4473	3551	4450	5091	6748	4757	5461	4256	4305	3644	3288	2955	3389	4478	3764	3657	4504	4491
ENSG00000227764	26	14	24	20	38	24	13	15	20	21	27	15	28	25	22	18	14	16
ENSG00000117650	830	572	833	748	874	773	732	589	641	696	1001	655	684	896	636	719	735	755
ENSG00000123684	2596	2016	2782	2714	3639	3100	2682	2370	2588	2796	2585	1859	2584	3127	2313	2253	2728	2662
ENSG00000143493	872	686	1028	920	1373	1067	835	620	612	991	992	733	827	1056	867	612	685	647
ENSG00000143476	951	894	1303	1013	1819	1438	1196	895	990	1444	1370	886	1320	1596	1268	1162	1081	1087
ENSG00000220749	12	3	11	6	14	19	9	16	10	10	12	11	17	14	5	10	12	9
ENSG00000264358	0	0	1	0	0	0	0	1	0	0	0	0	0	0	0	0	0	0
ENSG00000066027	925	610	903	928	1083	894	1069	1007	1066	817	891	622	808	999	724	930	1174	1204
ENSG00000201544	1	0	3	1	0	1	2	1	0	0	0	0	0	1	0	2	0	0
ENSG00000065600	607	351	483	582	659	541	654	522	560	479	602	339	421	554	476	409	583	662
ENSG00000117691	1448	832	1294	1113	1588	1142	1153	1092	1198	1362	1418	914	1019	1312	997	1030	1230	1377
ENSG00000260805	14	12	13	15	23	10	20	13	14	19	7	15	11	17	12	6	18	17
ENSG00000162772	1646	950	1095	2071	1879	1830	1079	916	1198	1003	1265	747	1025	1453	1237	681	1088	963
ENSG00000123685	65	33	49	50	83	61	61	50	65	68	78	43	68	70	66	51	76	69
ENSG00000117697	510	435	603	540	785	600	378	231	239	489	632	449	489	683	488	259	233	282
ENSG00000203705	159	114	165	178	224	144	138	121	132	141	175	128	125	173	146	140	128	139
ENSG00000185523	0	1	1	0	6	2	0	1	2	0	0	0	0	4	0	0	0	1
ENSG00000198468	66	56	89	89	102	72	90	75	73	68	89	49	81	86	82	70	80	89
ENSG00000236317	1	0	0	0	1	0	1	0	0	0	2	0	0	0	3	1	2	0
ENSG00000162769	594	470	486	602	644	533	774	466	544	442	582	391	413	576	476	389	513	618
ENSG00000174606	739	561	753	738	1044	858	645	496	501	784	789	571	698	910	742	533	607	611
ENSG00000136643	706	593	735	807	1155	808	890	648	721	606	687	531	707	917	673	633	603	748
ENSG00000143499	1015	763	1099	973	1366	1043	1083	896	909	1020	1020	762	910	1065	836	765	919	942
ENSG00000228470	9	9	10	4	17	14	13	6	4	11	7	4	8	10	10	7	7	8
ENSG00000152104	4660	5138	6007	6345	9272	6625	8032	5261	5889	5609	4689	3896	5052	6268	5371	5596	6409	6613
ENSG00000213036	3	4	5	3	5	3	2	3	2	0	1	2	4	3	4	5	1	3
ENSG00000117724	5733	4934	6433	5960	6999	6123	7108	4016	4797	5743	7436	4880	4318	7008	4982	4752	4974	5297
ENSG00000082482	11	11	17	18	32	15	13	16	10	14	9	13	7	11	11	18	10	15
ENSG00000136636	1940	1700	2315	2028	2972	2248	2105	1728	1860	2236	2210	1582	2018	2384	1892	1863	1904	2030
ENSG00000092978	479	347	481	530	612	478	584	437	501	427	415	352	411	584	405	365	510	471
ENSG00000162814	37	14	24	19	33	22	19	20	12	24	14	26	21	27	26	13	27	16
ENSG00000067533	623	478	622	633	849	729	591	497	521	648	651	447	561	719	582	500	554	565
ENSG00000232480	0	1	2	0	3	0	0	3	4	5	4	0	1	1	3	1	2	2
ENSG00000092969	139	82	113	127	174	133	139	80	139	175	293	91	142	182	154	142	149	220
ENSG00000212610	0	1	0	0	0	0	1	0	0	1	1	0	0	3	0	0	0	0
ENSG00000143353	102	86	74	101	116	117	103	74	94	109	94	84	89	117	87	64	99	88
ENSG00000215817	116	85	147	121	171	97	116	67	86	101	140	90	91	117	103	80	86	83
ENSG00000136628	5984	3787	5500	5970	7131	5393	5242	4154	4443	5088	5563	3901	4476	6111	4584	3267	4477	4851
ENSG00000162813	416	342	456	343	354	279	455	311	349	324	464	360	217	297	224	314	352	339
ENSG00000067704	3092	2360	3249	3236	4132	3331	3515	2809	3054	3207	3462	2447	2838	3554	2680	2729	3185	3309
ENSG00000232134	4	3	5	4	8	3	3	0	5	5	6	6	4	5	4	7	7	5
ENSG00000118873	1512	1048	1547	1511	1936	1575	1630	1107	1230	1358	1512	1014	1136	1675	1195	1061	1308	1369
ENSG00000222370	0	1	0	0	1	0	0	0	0	0	0	0	0	0	0	0	0	0
ENSG00000218283	1493	1052	1422	1470	2067	1667	1221	1106	1170	1364	1434	1081	1433	1671	1339	1119	1267	1211
ENSG00000116141	144	84	133	157	226	174	188	162	183	152	139	86	155	207	140	155	212	245
ENSG00000162817	763	609	742	653	1073	687	853	642	679	623	726	638	629	803	629	740	630	754
ENSG00000117791	397	273	362	331	476	309	392	285	295	322	387	276	289	351	312	270	313	371
ENSG00000186205	63	74	81	84	117	87	102	65	59	79	84	69	55	74	62	69	57	78
ENSG00000143507	1086	605	1086	1051	1420	1263	1000	724	940	1139	1291	777	1147	1615	1003	831	1148	987
ENSG00000227925	4	1	5	6	7	6	4	0	1	10	0	7	4	8	1	3	9	4
ENSG00000200033	2	0	3	6	5	5	4	0	3	4	6	4	6	6	3	2	5	1
ENSG00000238042	15	15	13	13	15	17	12	9	10	14	16	12	17	22	11	11	7	14
ENSG00000228437	732	569	825	848	1133	896	1341	750	876	923	1057	739	671	1149	899	971	1095	991
ENSG00000232679	47	28	51	45	45	66	53	25	46	56	59	30	47	89	40	39	64	43
ENSG00000276997	9	5	9	2	6	5	11	0	3	4	1	7	4	1	3	4	10	4
ENSG00000267305	3	0	0	1	0	0	1	0	1	2	0	2	0	0	3	2	0	0
ENSG00000143512	75	47	51	68	95	66	84	69	68	42	38	32	40	41	41	38	63	78
ENSG00000143498	212	150	214	166	264	191	166	116	156	229	241	138	170	212	174	136	159	164
ENSG00000225265	16	13	20	18	31	29	17	19	20	27	22	14	20	26	19	27	22	22
ENSG00000154305	1772	1150	1701	2064	2479	1924	2198	1540	1641	1411	1582	1159	1448	2167	1519	1317	1756	1872
ENSG00000272750	30	28	35	24	24	22	19	17	22	24	27	17	26	40	22	25	20	26
ENSG00000186063	976	714	1040	916	1317	1157	810	921	902	1184	1100	750	1082	1166	922	898	978	969
ENSG00000162819	1439	1019	1424	1290	1669	1407	1147	940	1001	1236	1350	978	1144	1432	1088	955	1143	1101
ENSG00000154309	594	434	636	741	886	582	869	537	516	422	479	395	380	625	487	404	512	566
ENSG00000234523	0	0	0	0	0	0	0	0	0	0	0	0	0	0	0	0	0	2
ENSG00000187554	112	100	129	130	163	134	98	75	74	89	81	85	115	153	104	80	93	82
ENSG00000143502	118	97	132	97	198	144	44	39	45	150	148	93	129	156	115	47	28	40
ENSG00000162909	6984	5030	7124	6749	9115	7632	5934	5495	6042	8087	7927	5205	7377	8636	6662	5280	6401	6454
ENSG00000143514	2451	1699	2376	2441	3138	2821	2561	2022	2353	2438	2652	1596	2342	2943	2385	2031	2587	2400
ENSG00000272645	253	196	215	277	368	253	303	145	208	271	273	197	223	357	262	156	238	287
ENSG00000185495	34	27	33	33	30	27	50	27	39	29	31	20	21	39	26	30	45	45
ENSG00000278467	6	9	0	1	5	7	10	1	2	3	4	4	4	5	6	4	6	8
ENSG00000143756	1588	1046	1544	1707	2180	1735	1539	1322	1560	1547	1553	1074	1451	1910	1405	1262	1628	1539
ENSG00000236773	17	13	10	16	15	11	10	11	14	11	9	10	14	19	19	12	18	15
ENSG00000143753	4524	2615	3695	4185	5031	3940	4879	3397	3999	3148	3871	2566	2678	4207	3208	2932	3891	3958
ENSG00000143748	624	427	615	585	768	654	427	347	348	644	646	421	522	651	516	280	377	394
ENSG00000221406	0	0	0	0	0	1	1	3	0	0	0	0	0	1	0	0	0	0
ENSG00000143771	1768	972	1441	1579	1904	1509	1588	1238	1414	1360	1519	1053	1147	1635	1290	993	1486	1361
ENSG00000162923	3913	2745	3575	3818	4665	3642	3723	2923	3306	3492	3599	2555	2881	3947	3074	2731	3516	3697
ENSG00000266618	0	0	0	0	0	0	1	0	0	1	0	0	0	0	0	0	1	0
ENSG00000143786	191	110	192	228	256	234	161	168	170	191	180	106	207	283	210	121	172	160
ENSG00000229991	1	5	6	1	6	5	1	4	3	6	3	6	1	4	2	0	4	3
ENSG00000233384	15	3	10	15	20	18	12	5	11	8	17	10	13	27	16	11	15	9
ENSG00000185842	302	250	280	346	441	386	425	256	289	288	322	252	266	410	302	266	301	314
ENSG00000143815	3471	2342	3044	3836	4876	3706	4845	3036	3627	2655	3027	2038	2645	3957	3201	2698	3627	3768
ENSG00000234476	9	9	13	7	18	5	11	8	7	15	12	14	5	11	7	12	3	12
ENSG00000282418	5	4	1	1	5	0	7	1	4	2	2	4	0	1	1	0	1	5
ENSG00000154380	3647	2745	3794	3773	4984	3795	3775	3044	3449	3601	3572	2595	3329	4004	3146	2886	3705	3644
ENSG00000143742	6174	4152	6253	5140	7273	6441	4979	4347	4902	6112	6607	4406	5366	6821	4791	4653	5134	4790
ENSG00000234112	0	1	0	1	0	2	3	0	1	1	1	0	0	1	1	0	1	1
ENSG00000143819	5909	3747	5501	7164	7333	4677	7026	4485	4259	2971	4037	3466	3007	4860	3807	2886	4219	4523
ENSG00000242861	35	26	30	34	33	32	44	37	39	33	41	23	22	31	24	25	24	32
ENSG00000196187	1254	1053	1495	1407	1758	1386	1861	1118	1206	1362	1573	1096	1140	1585	1189	1083	1334	1406
ENSG00000143811	1465	899	1248	1266	1496	1139	1183	1008	1055	1300	1332	991	996	1323	1030	709	1041	1089
ENSG00000143751	909	670	944	955	1199	862	1021	811	885	829	867	628	747	926	710	696	894	972
ENSG00000163041	4324	2864	4296	4124	5530	4259	3920	3207	3628	3830	4512	3021	3755	4748	3515	3092	3523	3633
ENSG00000225518	12	16	19	14	20	7	14	5	11	14	15	13	12	13	14	12	15	14
ENSG00000270598	0	0	0	0	5	0	0	0	0	0	0	5	5	0	0	0	0	0
ENSG00000182827	1718	1271	1778	1688	2112	1632	1610	1272	1458	1589	1625	1234	1367	1711	1218	1147	1501	1496
ENSG00000183814	311	233	360	273	451	346	342	254	271	373	354	259	302	416	317	275	289	270
ENSG00000143799	4407	3794	5760	4877	7024	5343	5241	4006	4541	5513	6235	4090	5011	6291	4594	4886	4635	4913
ENSG00000177770	0	2	5	3	12	3	6	4	6	7	2	4	5	8	8	8	2	3
ENSG00000143772	142	170	247	192	244	148	283	147	170	159	167	147	136	198	128	140	154	176
ENSG00000143801	1164	809	1064	1097	1253	752	1199	898	1034	880	955	747	688	899	633	580	866	1123
ENSG00000163050	384	347	450	435	593	395	530	279	327	382	441	325	321	417	357	296	380	403
ENSG00000143776	2314	1935	2549	2567	3165	2515	2567	1933	2208	2574	2432	1813	2051	2757	2039	1851	2302	2343
ENSG00000224834	4	3	1	1	3	3	3	4	1	2	2	4	3	3	0	2	3	4
ENSG00000181450	225	166	254	274	466	421	226	163	179	215	213	126	261	371	293	187	189	166
ENSG00000143740	877	683	978	986	1321	874	901	711	802	908	943	720	834	988	761	686	832	885
ENSG00000081692	956	579	905	878	1071	775	761	662	755	955	943	640	736	993	678	535	778	867
ENSG00000286389	31	32	55	40	66	38	43	28	23	54	61	45	38	39	30	33	28	40
ENSG00000143816	1020	1185	1631	976	1339	827	1133	729	877	1331	1510	1032	975	1093	819	733	725	936
ENSG00000264483	3	3	3	1	1	1	4	0	1	2	4	0	1	0	3	1	3	0
ENSG00000154342	63	41	51	83	94	40	87	76	83	51	46	36	42	56	46	45	73	115
ENSG00000143761	12526	7422	11421	11502	13468	9388	9581	8722	10254	10555	11761	7973	9226	11729	8435	7432	10407	11273
ENSG00000143793	658	437	537	589	753	481	600	445	466	577	694	496	505	677	543	387	466	653
ENSG00000162910	584	388	521	520	752	453	450	386	427	637	663	487	556	569	459	346	492	618
ENSG00000224566	4	7	8	6	5	3	4	2	3	4	6	4	6	7	7	4	3	3
ENSG00000287895	10	8	9	1	9	8	7	1	2	6	8	5	4	7	2	4	3	7
ENSG00000143774	2442	1681	2375	2331	3076	2021	2390	1809	2429	2700	3112	1884	2317	2798	2065	1801	2307	2744
ENSG00000198835	28	13	23	20	29	24	33	22	37	18	22	10	22	29	15	25	38	40
ENSG00000203684	7	4	6	10	15	7	6	4	5	6	10	4	7	4	4	1	1	8
ENSG00000181873	392	286	379	395	534	409	455	274	288	426	466	315	303	491	353	273	318	410
ENSG00000162913	54	70	61	57	70	44	100	59	59	60	41	60	42	50	48	42	63	61
ENSG00000154358	854	1066	1119	1255	1737	1103	1600	700	806	1032	891	722	777	1238	1133	647	831	1004
ENSG00000270104	1	0	2	0	0	1	2	0	3	1	1	2	2	0	0	2	0	1
ENSG00000154370	1266	838	1125	1247	1518	1011	1286	873	1057	1134	1286	842	880	1316	1027	777	1032	1239
ENSG00000231563	6	5	8	3	12	2	7	5	7	11	8	6	11	9	8	5	4	8
ENSG00000162931	39	45	43	48	67	44	57	27	37	54	38	30	36	62	45	34	42	61
ENSG00000181218	219	124	157	167	224	105	158	162	192	170	193	132	145	154	138	120	162	234
ENSG00000196890	13	5	20	6	13	7	10	3	6	14	15	11	8	14	7	11	14	9
ENSG00000266174	0	0	0	0	0	0	0	0	0	0	1	1	0	0	0	0	0	0
ENSG00000168159	4327	3037	4450	4008	5108	3540	3868	3175	3607	3989	4329	2993	3366	4194	3136	2844	3516	3936
ENSG00000206878	0	0	0	1	0	0	0	0	0	0	0	0	0	0	0	0	0	0
ENSG00000234975	3177	1910	3199	2882	3480	3339	2959	3378	2683	2522	2296	1983	2369	2741	2096	2097	2865	2329
ENSG00000116574	27	28	33	30	44	25	45	41	45	37	23	26	20	25	20	35	36	41
ENSG00000177788	320	268	371	323	421	336	349	307	282	367	295	251	279	339	289	277	360	332
ENSG00000168118	750	523	816	650	920	744	649	666	670	744	766	532	693	743	607	661	749	695
ENSG00000237481	2	1	2	1	1	2	7	4	2	2	0	2	1	4	3	0	0	3
ENSG00000154429	530	443	628	510	821	670	453	344	380	573	536	450	530	741	511	437	417	369
ENSG00000069248	1329	897	1271	1364	1704	1422	1257	973	1055	1198	1279	905	1114	1540	1108	917	1162	1190
ENSG00000135776	1009	751	1117	994	1356	1065	1120	783	986	1011	1093	743	925	1337	904	875	970	956
ENSG00000199672	0	0	0	1	0	1	0	0	0	0	0	0	0	0	0	0	0	0
ENSG00000135801	981	734	1151	1027	1363	1109	1190	948	1038	1026	1126	759	1022	1303	885	970	1086	1125
ENSG00000135763	455	457	623	579	780	490	690	501	576	577	571	459	545	539	478	461	600	578
ENSG00000143641	5160	3580	5261	6529	8335	6136	8009	5751	6683	5430	6293	3952	5807	7586	5882	5858	7419	8103
ENSG00000177614	107	55	86	105	152	115	113	92	111	103	105	75	96	141	90	85	111	117
ENSG00000135775	487	362	483	444	564	422	560	452	455	475	492	371	369	451	360	381	480	531
ENSG00000119280	970	679	967	921	1184	836	430	325	382	886	1089	724	681	983	737	342	346	397
ENSG00000143643	453	333	450	464	639	425	555	399	469	372	389	293	341	462	336	333	387	450
ENSG00000173409	291	162	278	254	314	241	344	236	234	214	242	195	186	266	184	164	262	246
ENSG00000182118	82	47	74	60	94	85	54	63	68	74	67	31	59	58	52	48	68	65
ENSG00000227934	32	28	33	23	44	24	16	22	27	26	30	25	34	32	20	29	14	26
ENSG00000143633	245	156	271	238	352	258	248	232	224	249	267	185	267	265	212	180	237	234
ENSG00000116906	1101	696	1021	960	1302	1077	868	862	778	1059	1106	783	977	1168	932	779	901	983
ENSG00000116903	619	438	616	637	861	604	719	500	640	541	604	410	466	693	481	536	588	663
ENSG00000010072	378	250	381	384	481	341	383	339	341	367	423	324	332	395	298	329	401	427
ENSG00000287450	0	0	0	0	0	0	0	0	0	1	0	0	0	0	0	0	0	0
ENSG00000135766	330	231	326	296	406	256	286	201	227	320	365	225	307	356	282	161	222	302
ENSG00000233461	30	19	23	14	32	30	28	18	28	23	33	18	26	28	20	22	23	21
ENSG00000116918	736	507	680	662	835	653	614	496	595	592	669	474	535	714	496	482	559	601
ENSG00000162946	51	58	85	63	83	79	65	51	54	68	66	53	63	74	40	57	56	54
ENSG00000116991	795	476	741	769	934	709	933	749	907	690	660	455	572	767	564	620	1018	946
ENSG00000212916	17	19	21	29	37	43	18	21	17	35	18	12	26	33	32	18	25	18
ENSG00000135778	544	333	540	511	660	503	406	362	385	559	564	413	466	640	452	330	414	409
ENSG00000135749	611	487	620	636	860	665	835	513	642	636	596	397	482	660	503	437	634	679
ENSG00000231940	7	1	7	5	11	4	10	6	4	3	4	8	4	7	7	8	7	5
ENSG00000143674	664	569	726	770	1138	813	968	689	817	698	683	531	697	860	621	708	799	885
ENSG00000135750	4103	1942	2996	2590	2768	2119	2938	2134	2602	2460	3086	2185	1499	2521	1798	1648	2714	2540
ENSG00000265744	0	1	1	0	0	0	0	0	0	0	1	0	0	1	0	0	2	1
ENSG00000286109	4	5	10	4	6	7	3	1	0	7	4	1	5	7	3	4	1	4
ENSG00000183780	430	206	351	322	430	310	310	247	324	362	385	243	257	377	283	206	320	284
ENSG00000264377	0	0	0	0	1	0	1	0	0	0	0	0	0	1	0	0	1	0
ENSG00000235605	21	24	20	16	28	20	18	12	14	19	25	19	14	17	19	24	13	19
ENSG00000236358	2	3	2	4	6	2	4	0	1	2	0	2	3	1	4	0	1	1
ENSG00000273367	3	1	4	4	7	3	5	0	3	2	1	0	1	4	6	2	3	1
ENSG00000231663	21	19	22	20	22	16	29	28	19	23	20	26	14	18	19	21	21	19
ENSG00000168275	335	208	262	294	401	258	205	187	207	298	323	259	276	346	271	177	212	250
ENSG00000059588	1150	993	999	1249	1558	1262	1516	989	1161	1137	1056	762	880	1300	1071	911	1150	1352
ENSG00000168264	3009	1801	2872	2787	3322	2772	2461	1826	2145	2662	2724	1840	2068	3186	2161	1609	2345	2206
ENSG00000173726	6105	4033	5618	5165	6632	5176	5723	4683	5037	5181	5441	3998	4236	5394	4106	3889	5125	5245
ENSG00000207181	6	0	7	1	5	0	3	3	3	1	2	4	0	3	1	3	4	3
ENSG00000188739	26	12	18	29	32	21	20	22	22	20	24	15	19	25	20	13	17	24
ENSG00000054267	1239	1121	1418	1439	1926	1550	1483	1020	1161	1323	1291	940	1176	1539	1204	1031	1197	1217
ENSG00000152904	709	478	652	612	852	665	484	418	470	565	601	433	532	692	506	392	432	456
ENSG00000285053	105	88	97	88	125	87	104	66	62	94	93	88	60	96	87	68	72	76
ENSG00000227962	2	0	0	6	0	0	4	0	2	1	0	3	0	0	1	2	0	3
ENSG00000284770	44	22	41	45	50	55	66	38	35	34	40	31	28	50	27	23	39	35
ENSG00000162885	1621	1087	1518	1624	1796	1594	1514	1234	1318	1501	1608	1082	1210	1705	1307	1073	1434	1407
ENSG00000143669	660	602	639	886	983	828	1089	652	625	464	460	439	404	680	569	514	638	621
ENSG00000235674	10	7	11	10	12	9	9	8	13	6	8	4	8	8	5	6	9	7
ENSG00000229291	0	0	0	0	0	0	0	0	0	2	0	0	0	0	0	0	0	0
ENSG00000116962	41	39	41	26	52	36	56	31	51	40	43	18	38	47	36	49	43	66
ENSG00000077585	166	129	164	144	213	195	151	97	99	114	135	108	160	213	147	103	110	108
ENSG00000086619	322	201	274	274	345	270	340	260	294	228	238	166	217	321	249	249	328	336
ENSG00000116977	1073	846	1107	997	1197	1006	1302	932	987	896	1103	756	802	1079	748	859	935	1133
ENSG00000223776	6	0	4	0	1	4	1	5	4	1	5	3	6	1	1	1	6	6
ENSG00000273058	18	12	25	13	15	15	19	12	10	11	14	11	16	17	10	13	22	16
ENSG00000230325	5	6	6	6	1	0	4	4	1	3	7	3	3	5	6	3	0	5
ENSG00000119285	1583	1164	1695	1766	2177	1841	1645	1174	1261	1754	1835	1301	1420	2048	1509	1115	1397	1347
ENSG00000116984	1088	1148	1495	1423	2102	1710	1427	862	1022	1585	1665	1051	1395	1888	1389	982	943	1091
ENSG00000237991	3	0	8	3	6	3	1	3	3	4	6	2	7	5	3	6	5	3
ENSG00000252371	0	0	0	0	0	0	0	0	1	0	0	0	0	0	0	0	0	0
ENSG00000215808	160	143	164	183	250	167	252	173	179	142	124	118	152	186	146	134	180	210
ENSG00000227854	2	1	0	0	1	2	0	0	1	1	0	1	1	0	1	0	1	0
ENSG00000091483	2273	1366	2141	2004	2488	1995	2062	1730	1863	2066	2289	1564	1727	2312	1731	1490	1960	1900
ENSG00000054277	107	93	142	146	199	167	130	132	137	149	125	101	124	181	119	155	141	131
ENSG00000203668	542	494	699	641	890	789	688	456	531	684	818	505	613	829	636	565	536	510
ENSG00000174371	444	401	542	407	738	583	449	388	450	647	608	387	531	642	544	551	470	463
ENSG00000213026	4	4	4	4	6	5	3	0	4	4	3	3	3	2	3	0	3	0
ENSG00000197769	15	17	7	11	9	12	18	6	10	4	8	9	1	7	5	6	8	12
ENSG00000230199	0	0	0	0	0	0	0	0	0	0	1	0	0	0	0	0	0	0
ENSG00000143702	1442	1303	1895	1659	2285	2134	1424	997	1238	2255	2210	1266	1960	2536	1700	1077	1242	1246
ENSG00000054282	376	339	464	355	476	476	293	253	298	652	572	373	509	584	358	258	322	320
ENSG00000265201	0	0	0	1	0	0	0	0	0	0	0	0	0	0	0	0	0	0
ENSG00000117020	377	291	405	417	548	527	430	325	363	511	571	331	451	555	412	385	452	461
ENSG00000179456	373	274	359	466	604	412	575	436	587	350	330	248	348	475	347	428	557	565
ENSG00000225401	1	0	0	1	0	1	4	0	0	2	1	3	1	4	4	2	0	0
ENSG00000035687	1871	1144	1591	1697	2272	1723	1549	1339	1347	1602	1567	1193	1375	1831	1555	1142	1520	1486
ENSG00000179397	28	18	26	34	45	46	44	19	20	25	28	17	17	43	29	22	27	26
[truncated: 18,548 more rows]
